# Supplementary material for: A High-Quality Blue Whale Genome, Segmental Duplications, and Historical Demography
Source: Mol Biol Evol. 2024 Feb 20;41(3):msae036. doi: 10.1093/molbev/msae036 (PMC10919930; doi:10.1093/molbev/msae036)
Supplement: msae036_Supplementary_Data [file msae036_supplementary_data.zip]

Archive with 2 entries (2 files):
- Blue whale genome paper supplement.pdf
- Blue Whale Genome Supplementary Tables.xlsx
