# Supplementary material for: A High-Quality Blue Whale Genome, Segmental Duplications, and Historical Demography
Source: Mol Biol Evol. 2024 Feb 20;41(3):msae036. doi: 10.1093/molbev/msae036 (PMC10919930; doi:10.1093/molbev/msae036)
Supplement: msae036_Supplementary_Data [file msae036_supplementary_data.zip › Blue Whale Genome Supplementary Tables.xlsx]

## Sheet: S1. Quality metrics of our 10X 
Supplementary Table S1. Quality metrics of our 10X-based assembly vs. Yuan et al.
Quality Category	Quality Metric	Computation method	Our 10X-based Assembly	Yuan et al.
Contiguity	Contig N50	VGP asm_stats.sh	110398	79131
	Scaffold N50	VGP asm_stats.sh	60520198	8279331
	Num gaps per Gbp	VGP asm_stats.sh	14623	18797
Structural accuracy	False duplications	BUSCO % Duplicated*	2.3	1.7
Functional completeness	Genes, primary haplotype	BUSCO % Complete*	88.1	85.1
*BUSCO4, Cetartiodactyla lineage, ODB10 database

## Sheet: S2. Categorized collapsed genes
Supplementary Table S2. Multi-exon genes in collapsed duplications
Chrom	Gene_start	Gene_end	Gene_name	Total copies (diploid)
BlueWhale
NC_001601.1	1643	3029	MTRNR2L5	19
NC_045785.1	36801341	36802284	TADA2A	2
NC_045786.1	35093346	35109792	EFL1	2
NC_045786.1	35110784	35113113	SAXO2	2
NC_045786.1	65397882	65410212	NOX5	4
NC_045786.1	165462495	165474817	DDX24	13
NC_045787.1	80295009	80296396	MTRNR2L5	10
NC_045787.1	97406769	97412095	FAM170A	6
NC_045787.1	144302687	144309794	KCNMB1	11
NC_045787.1	155058571	155061726	DNMT1	3
NC_045787.1	156643557	156646715	DNMT1	3
NC_045787.1	156650722	156653534	THOP1	18
NC_045787.1	157006087	157022008	CEP78	9
NC_045787.1	162869291	162874873	OGT	14
NC_045788.1	56862882	56870228	FZD5	16
NC_045788.1	139182159	139183914	B3GALT5	2
NC_045790.1	22002643	22021003	ATP6V1B2	8
NC_045790.1	24151011	24158565	CDK20	3
NC_045790.1	46072918	46073906	IFNA1	2
NC_045791.1	2849	5994	MYH2	20
NC_045791.1	78279987	78291005	AOX1	4
NC_045792.1	11721723	11734050	NOX5	5
NC_045792.1	23122833	23125982	DNMT1	27
NC_045792.1	24240193	24258909	NCAM1	14
NC_045792.1	29408416	29409802	MTRNR2L5	2
NC_045792.1	103621561	103625338	EIF1AD	2
NC_045792.1	103625399	103626975	BANF1	2
NC_045793.1	81824038	81829347	PCLO	2
NC_045795.1	22788058	22791919	HLA-A	3
NC_045797.1	25508747	25557495	ALMS1	5
NC_045797.1	25560057	25561375	NAT8	3
NC_045797.1	25573293	25580604	TPRKB	3
NC_045797.1	25622649	25631951	C2orf78	149
NC_045798.1	28981075	28982462	MTRNR2L5	4
NC_045798.1	32598509	32599547	STX17	2
NC_045798.1	78007441	78015145	SERPINB3	2
NC_045798.1	78025620	78032707	SERPINB3	2
NC_045798.1	81734420	81735356	RPS2	2
NC_045799.1	85060464	85064943	SPDYE9	3
NC_045799.1	85097862	85102350	SPDYE8	3
NC_045801.1	32790241	32797316	LRP12	9
NC_045801.1	32813710	32883560	DPYS	9
NC_045803.1	3660906	3664911	LILRA1	2
NC_045803.1	15351413	15352275	HNRNPA3	7
NC_045803.1	31454716	31455730	MT1A	16
NC_045803.1	31460128	31461142	MT1A	23
NC_045803.1	31465540	31466554	MT1A	11
NC_045803.1	42002032	42008312	DPEP2NB	4
NC_045804.1	17344246	17353284	RDM1	6
NC_045804.1	20072958	20084121	KRTAP1-3	2
NC_045804.1	23408910	23411787	LRRC37A3	2
NC_045804.1	23477575	23480444	LRRC37A3	5
NC_045804.1	23483760	23487150	RDM1	4
NC_045804.1	23491982	23497209	RDM1	4
NC_045804.1	23502274	23503250	LRRC37B	3
NC_045804.1	23515999	23521209	RDM1	3
NC_045804.1	26524401	26530429	SP6	3
NC_045804.1	26586943	26589819	LRRC37A3	3
NC_045804.1	26864533	26869781	LRRC37B	3
NC_045804.1	26870236	26873879	RDM1	2
NC_045804.1	50888603	50892493	SPEM3	2
NC_045804.1	50893529	50901095	SPEM3	3
NC_045804.1	52956520	52982627	MYH8	5
NC_045805.1	30231133	30235305	DPEP2	5
NC_045805.1	30284634	30292148	SMIM19	2
NC_045805.1	30324217	30326373	DPEP2NB	7
NC_045805.1	30363782	30367615	CHRNB3	2
NC_045805.1	30525687	30530843	DPEP2	23
NC_045805.1	30531670	30533823	DPEP2NB	20
NC_045805.1	34443859	34458290	CHRNA6	2
NC_045806.1	56442092	56443764	AWAT2	2
NC_045806.1	77611356	77613666	RP11-402P6.15	3
NC_045806.1	77627264	77629587	RP11-402P6.15	4
NC_045806.1	85199125	85206311	NXF2B	2
NW_023503244.1	8256	11426	DNMT1	7
NW_023503275.1	20772	25724	NAT2	2
NC_045806.1	57748843	57786441	OGT	7
NC_045789.1	50603601	50728453	ANKRD17	7
NC_045787.1	164213687	164216092	THOP1	7
NC_045787.1	170348897	170352645	THOP1	7
NC_045797.1	27052539	27177101	ALMS1	5
NC_045789.1	42346637	42493494	SCD5	4
NC_045793.1	62906307	62976334	GLCCI1	4
NC_045787.1	169865725	169893426	DOT1L	4
NC_045788.1	130871816	130920793	RP11-473M10.5	4
NC_045789.1	42313054	42335084	SEC31A	3
NC_045797.1	2013276	2020551	ECRG4	3
NC_045792.1	37662333	37695489	KDM4E	3
NC_045790.1	97090189	97109549	TNFSF15	3
NC_045801.1	77689106	77715559	TCEA1	3
NC_045797.1	25591355	25618186	DUSP11	2
NC_045806.1	56342052	56440613	EDA	2
NC_045804.1	59601923	59609390	IGHV3-13	2
NC_045791.1	57911350	57921140	HNRNPA3	2
NC_045804.1	53155051	53169361	MYH13	2
NC_045803.1	55946291	55971798	MBTPS1	2
NC_045793.1	14295215	14325156	MKRN1	2
NC_045794.1	1729020	2151849	ERC1	2
NC_045785.1	36764248	36796512	ARMH1	2
Vaquita
NC_045763.1	154736944	154738049	CALM2	2
NC_045764.1	25733304	25739718	TASOR2	2
NC_045765.1	20617459	20631174	OGT	5
NC_045765.1	21403478	21417444	OGT	2
NC_045765.1	21462490	21483373	CEP78	2
NC_045765.1	54221817	54224462	PCDHB2	2
NC_045766.1	74241311	74277668	MUC13	3
NC_045768.1	70578471	70579429	IFNA1	3
NC_045770.1	26799190	26800582	MTRNR2L5	2
NC_045770.1	43779200	43786602	TRIM77	3
NC_045773.1	81366155	81369896	HLA-A	3
NC_045775.1	63623992	63637721	OGT	6
NC_045776.1	65181774	65185008	PRAME	4
NC_045779.1	33094975	33096544	DPEP2NB	2
NC_045779.1	33117524	33118726	RIPK2	2
NC_045781.1	30233197	30234204	MT1A	2
NC_045781.1	30238610	30239618	MT1A	3
NC_045781.1	30244012	30245019	MT2A	2
NC_045782.1	19668187	19687286	AP2B1	2
NC_045782.1	19701614	19717336	AP2B1	3
NC_045782.1	19722418	19726181	PEX12	3
NC_045782.1	19737418	19744242	NLGN2	2
NC_045782.1	19757841	19762484	FGF11	2
NC_045782.1	20061613	20064293	AP2B1	3
NC_045784.1	32172192	32198878	MAGEB4	2
NC_045784.1	87987602	87988425	AFG1L	4
NC_045784.1	88008104	88015389	RP11-353J17.5	6
NC_045784.1	88037906	88044071	NXF3	2
NC_045784.1	130344722	130348829	SLC6A8	5
NW_022605674.1	3396	9513	IGLV2-14	2
NW_022605677.1	15935	20534	GDI2	2
NC_045775.1	63484110	63495779	OGT	3
NC_045784.1	61354746	61392435	OGT	3
NC_045763.1	36928904	36988374	ARMH1	2
NC_045774.1	50962967	51096281	AFG1L	2
Bottlenose Dolphin
NC_012059.1	1223	2595	MTRNR2L5	2
NC_047034.1	31192254	31205983	OGT	4
NC_047034.1	31412624	31433308	CEP78	3
NC_047034.1	31654119	31667835	OGT	8
NC_047034.1	35936772	35943498	CR1L	2
NC_047035.1	28923048	28928155	ACOT6	2
NC_047035.1	28942798	28947904	ACOT6	2
NC_047036.1	150750578	150764294	OGT	2
NC_047037.1	73937925	73943483	MUC13	2
NC_047038.1	99280844	99282221	MTRNR2L5	2
NC_047038.1	103696092	103707104	MAP9	2
NC_047039.1	25344108	25346279	RPL22	3
NC_047039.1	45702160	45727082	IFNA13	2
NC_047039.1	45786954	45808778	IFNA1	2
NC_047039.1	45812432	45823699	IFNA1	2
NC_047039.1	45855370	45877197	IFNA1	2
NC_047040.1	95299759	95303216	PCMTD2	4
NC_047041.1	30640370	30645894	FOLH1	2
NC_047042.1	242333	272304	CEP78	2
NC_047042.1	23982021	23983394	MTRNR2L5	2
NC_047050.1	32387503	32401213	OGT	4
NC_047050.1	32408440	32410021	DPEP2NB	4
NC_047050.1	32417078	32422184	RIPK2	4
NC_047050.1	32761771	32775497	OGT	3
NC_047052.1	54951398	54986496	LILRA5	2
NW_022983150.1	53894	67617	OGT	10
NW_022983201.1	24215	27672	PCMTD2	2
NW_022983201.1	87059	90517	PCMTD2	2
NW_022983466.1	80138	83595	PCMTD2	9
NC_047055.1	79142659	79179813	OGT	4
NC_047044.1	48114905	48118668	MDM1	2
Cattle
NC_006853.1	1560	2936	MTRNR2L5	11
NC_037330.1	11859211	11862882	CD1A	2
NC_037332.1	27403527	27408999	KRT6A	2
NC_037332.1	40415596	40416625	HNRNPA1	2
NC_037333.1	5969147	5972083	FABP2	2
NC_037333.1	59762272	59763107	RPL7A	2
NC_037334.1	8424056	8431788	OR7A5	2
NC_037335.1	22952005	22952931	IFNA1	2
NC_037335.1	23029236	23030148	IFNA1	2
NC_037337.1	22752386	22782353	TRAV13-1	3
NC_037337.1	23752185	23753154	TRAV26-1	2
NC_037340.1	10782399	10833897	NINL	2
NC_037342.1	45902673	45908801	OR6A2	2
NC_037342.1	82128926	82138357	GLYAT	2
NC_037344.1	70816967	70819655	IGLV5-45	2
NC_037345.1	51416741	51427891	CEACAM21	2
NC_037345.1	51438400	51449514	CEACAM21	2
NC_037348.1	353178	358823	IGHV1OR15-1	2
NC_037348.1	368763	370860	IGHV4-28	2
NC_037351.1	61863239	61870062	SERPINB3	2
NC_037356.1	5714052	5718576	TRIM64	2
NC_037357.1	4483945	4488294	RBMX2	4
NW_020191298.1	69144	70107	TRAV26-1	2
NC_037344.1	70979563	70984205	ZNF280B	103
NW_020190807.1	6374	14611	MAD2L1	26
NC_037335.1	10248646	10278673	FBXO16	7
NW_020191467.1	38541	57970	FBXO16	7
NC_037328.1	116536831	116541249	MTRNR2L5	4
NC_037330.1	19620261	19623557	UBE2D3	4
NW_020191852.1	19112	36643	VAMP7	3
NC_037333.1	22014625	22044838	UBE2D3	2
NC_037332.1	26541050	26562413	PCBP2	2
NC_037336.1	15241824	15373853	SENP6	2
NC_037349.1	53203618	53206080	CCR1	2

## Sheet: S3. Summary of SDA results
Supplementary Table S3. Summary of SDA results
			Pairwise similarity (percentage)
Gene	# resolved	Average length	Minimum	Maximum	Median
KCNMB1	11	35.6 kB	86.2	99.1	98.2
MYH8	3	44.9 kb	97.2	99.4	99.3
DPEP2	5	35.2 kb	91.8	98.8	96.1
NXF2	3	25.7 kb	94.2	97	95.3

## Sheet: S4. Duplicated genes
Supplementary Table S4. All duplicated genes
Imported from https://osf.io/zmw9g/ version 6
This table shows the estimated number of copies of each duplicated gene in three genomes
Gene	BlueWhale	Vaquita	Dolphin	Cattle
C2orf78	150	3	4	1
MT1A	53	7	1	1
DNMT1	46	1	1	1
MTRNR2L5	41	5	12	14
DPEP2NB	34	6	8	1
DPEP2	32	3	3	1
RDM1	25	6	10	1
THOP1	23	1	1	1
MYH2	21	1	1	1
FZD5	17	1	1	1
OGT	16	18	39	1
NCAM1	15	1	1	1
DDX24	14	1	1	1
HNRNPA1	13	18	16	13
HNRNPA3	13	3	4	5
LRRC37A3	13	3	9	1
KCNMB1	12	1	1	1
CEP78	11	6	13	1
LRRC37B	11	1	2	1
NOX5	11	1	1	1
ATP6V1B2	10	1	1	1
DPYS	10	1	1	1
GCSH	10	6	6	7
LRP12	10	1	1	1
RP11-402P6.15	10	1	7	1
NPM1	9	7	8	3
RP11-473M10.5	9	1	1	2
SPEM3	9	1	3	1
AMD1	8	2	5	1
ANKRD17	8	1	1	1
HNRNPK	8	6	5	1
IFNA1	8	7	13	17
ALMS1	7	1	1	1
FAM170A	7	1	1	1
SERPINB3	7	1	1	7
ARL6IP1	6	4	5	1
LIN28A	6	4	3	2
MYH8	6	1	1	1
PRDX1	6	2	5	1
RPL4	6	2	2	2
RPS2	6	1	1	1
SPDYE9	6	1	1	1
AOX1	5	1	1	1
CD24	5	6	7	2
DHFR	5	1	1	1
G3BP1	5	4	3	2
HLA-A	5	6	4	1
HSPA8	5	2	5	1
KDM4E	5	1	1	1
PABPC4	5	2	1	1
RNPS1	5	1	2	1
ST13	5	2	2	1
THOC7	5	1	1	1
BANF1	4	1	1	1
CDK20	4	1	1	1
CHRNA6	4	1	1	1
CHRNB3	4	1	1	1
DUSP11	4	3	1	1
EIF1AD	4	1	1	1
HMGN1	4	11	10	3
HSPA1A	4	2	2	1
LILRA1	4	1	1	1
NAA50	4	1	1	1
NAT8	4	1	2	1
OSBPL9	4	2	3	1
PCLO	4	2	2	1
RFK	4	5	5	1
RIDA	4	4	4	1
RPLP0	4	1	1	1
RPS3A	4	2	5	4
RPS6	4	1	1	1
SCD5	4	1	1	1
SEC31A	4	1	1	1
SINHCAF	4	3	1	1
SP6	4	1	1	1
SPDYE8	4	1	1	1
STX17	4	1	1	1
SUMO1	4	1	2	1
TADA2A	4	1	2	1
THAP12	4	8	6	2
TPRKB	4	1	1	1
TPT1	4	1	1	1
TUBA1C	4	2	1	5
ANXA2	3	1	1	1
ATP6V0E1	3	1	1	1
AWAT2	3	1	1	1
B3GALT5	3	1	1	1
CCT6B	3	2	1	1
CHRM5	3	1	1	1
COPS8	3	1	1	1
DOT1L	3	1	1	1
ECRG4	3	1	1	1
EFL1	3	1	1	1
ERC1	3	1	1	1
FTH1	3	6	5	5
GLCCI1	3	1	1	1
H3-3B	3	1	3	3
HSPD1	3	1	2	1
KIAA1191	3	1	1	1
KRTAP1-3	3	1	1	1
MATR3	3	1	1	1
MBTPS1	3	1	1	1
MICA	3	1	1	3
NAP1L1	3	3	2	10
NAT2	3	1	1	1
NCBP2	3	1	2	1
NCL	3	2	2	4
NXF2B	3	1	1	1
PPP2CB	3	1	2	1
PRR13	3	2	2	1
RBM7	3	1	3	1
RPL15	3	1	1	1
RPL5	3	1	1	5
SAXO2	3	1	1	1
SLC25A3	3	1	1	1
SMIM19	3	1	1	1
TAF13	3	1	1	1
TCEA1	3	1	1	1
THAP1	3	1	1	1
WBP1L	3	3	2	1
A1BG	2	1	1	1
A4GALT	2	1	1	1
ABITRAM	2	3	3	1
AC012488.3	2	1	1	1
ACADSB	2	1	1	1
ARL2BP	2	1	1	1
ARL5A	2	1	1	1
ATP6AP2	2	1	1	1
B2M	2	1	2	1
CBX3	2	1	1	2
CCNB1	2	2	2	1
CD164	2	3	3	3
CES1	2	2	2	1
CHRNB1	2	2	3	1
CLCN4	2	1	2	1
CRYGA	2	1	1	1
CRYGB	2	2	1	1
CTSG	2	2	2	1
CYP4A11	2	3	1	1
CYP4B1	2	1	1	1
DDX50	2	1	1	1
DEFB125	2	1	1	1
DERPC	2	1	1	1
DUSP3	2	1	1	1
EAPP	2	1	1	1
EIF4B	2	1	2	1
EIF4E	2	1	1	1
EIF4G2	2	2	3	1
ELOC	2	1	1	1
ENAH	2	1	1	1
FAM136A	2	3	4	1
FAM200B	2	2	3	1
FCGR2A	2	1	1	1
FGF11	2	4	5	1
FMO5	2	2	2	1
GLUD1	2	1	1	1
GRK3	2	1	1	1
GRPEL2	2	1	1	1
HAUS6	2	1	1	1
HBD	2	1	1	1
HNRNPDL	2	1	1	1
HTR3D	2	1	2	1
IFITM2	2	1	1	1
IFNL2	2	1	2	1
IGHG4	2	1	2	1
INPP5F	2	1	1	1
KHDRBS3	2	1	1	1
KLF13	2	1	1	1
KRT86	2	2	1	1
LGALS7B	2	1	1	1
LMNTD1	2	1	1	1
MAPK6	2	1	1	1
MAX	2	1	1	1
MFF	2	1	1	1
MOCS2	2	1	1	1
MORF4L1	2	1	1	1
MRPL48	2	1	1	1
MTHFD2	2	2	2	1
NLRP8	2	1	1	1
NPC2	2	1	1	1
NSG1	2	1	1	1
OSTC	2	1	1	1
OVGP1	2	1	1	1
PARD6B	2	1	1	1
PCNP	2	1	1	1
PHETA1	2	2	2	1
PILRB	2	1	1	2
POLE3	2	1	1	1
PPIE	2	1	1	1
PRPF40A	2	1	1	1
PSMA3	2	1	1	1
RAB5B	2	1	1	1
RBM4	2	1	1	1
RBPJ	2	1	1	1
RGSL1	2	1	2	1
RPE	2	1	1	1
RPL13A	2	1	1	1
RPS3	2	1	1	1
SAA2	2	1	1	1
SEC61A2	2	1	1	1
SIRPB1	2	2	2	1
SKIL	2	1	1	1
SLC37A3	2	1	1	1
SLC6A8	2	7	3	1
SMIM10	2	2	2	1
SMIM12	2	2	2	1
SMS	2	2	2	1
SPIN2B	2	2	1	2
SRP9	2	1	1	1
TCEAL3	2	2	2	1
TCEAL4	2	2	2	1
TCEAL8	2	1	1	1
TEAD2	2	1	1	1
TKTL1	2	1	1	1
TMEM254	2	1	1	1
TMEM42	2	2	2	1
TP53I3	2	1	1	1
TPM3	2	1	1	5
TRBC1	2	2	2	1
TSEN15	2	1	1	1
UBA5	2	1	1	1
UBE2D3	2	1	1	4
USP1	2	1	1	1
XCL2	2	2	1	1
XRCC1	2	1	1	1
YEATS4	2	1	1	1
ZCRB1	2	1	1	1
ZNF302	2	1	1	1
ZNF304	2	2	2	1
ZNF440	2	1	1	1
ZNF547	2	1	1	1
ZNF575	2	1	1	1
ZNF705D	2	1	1	1
ZNF766	2	1	1	1
AFG1L	1	6	1	1
AKAP13	1	2	1	1
AP2B1	1	15	8	1
BRF1	1	2	1	1
BZW1	1	2	2	1
C11orf54	1	2	1	1
CALM2	1	4	1	2
CAPNS1	1	2	2	1
CCDC200	1	2	2	1
CCL13	1	2	2	1
CCL8	1	2	1	1
CTU1	1	2	2	1
DMRTC1	1	3	1	1
DNAJC19	1	2	1	1
EEF1A1	1	2	1	1
EMC6	1	2	2	1
EMD	1	2	1	1
EOLA1	1	2	1	1
FCGR2C	1	2	2	1
FOLH1	1	4	4	1
GDI2	1	3	1	1
GOLGA7	1	2	1	1
HBB	1	2	2	2
HIGD1A	1	2	1	1
HNRNPH1	1	2	2	1
HTATSF1	1	3	1	3
IGHG1	1	2	1	1
IGHV3-43	1	2	1	1
IGHV3-49	1	2	4	1
IGLV2-14	1	3	1	1
IQCJ-SCHIP1	1	2	1	1
JOSD1	1	2	1	1
KNOP1	1	2	1	1
KRT6A	1	2	2	4
LY6E	1	2	1	1
MAGEB1	1	2	1	1
MAGEB17	1	2	1	1
MAGEB4	1	4	1	1
MAGED4B	1	2	2	3
MAP9	1	2	5	1
MAPRE1	1	2	1	1
MEST	1	3	3	1
MFSD1	1	2	2	1
MRPL49	1	2	2	1
MT2A	1	3	1	1
MTUS1	1	2	1	1
MUC13	1	4	3	1
MYL4	1	2	1	1
MZT1	1	2	2	1
NANOGP8	1	2	1	1
NLGN2	1	5	6	1
NSD1	1	2	2	1
NUDT6	1	2	1	1
NUTM2B	1	2	1	1
NUTM2F	1	3	1	1
NXF3	1	5	3	1
PABPC1L2B	1	2	1	1
PCDHA2	1	3	6	1
PCDHB2	1	4	2	1
PEX12	1	6	5	1
PHOSPHO1	1	3	3	1
PNMA5	1	2	2	1
PNMA6E	1	4	3	1
PNMA6F	1	3	3	1
PRAME	1	5	1	1
PYCARD	1	2	1	1
RABGGTB	1	3	3	1
REG3G	1	2	1	1
RENBP	1	2	2	1
RIPK2	1	4	7	1
RP11-104H15.13	1	2	2	1
RP11-353J17.5	1	7	2	1
SAA1	1	3	1	1
SERPINA3	1	2	2	2
SETD2	1	5	3	1
SMARCD1	1	2	1	1
SNRPN	1	2	2	1
SNW1	1	2	2	1
SPATA31D3	1	2	1	1
SPEM1	1	2	2	1
SPEM2	1	2	3	1
SPIDR	1	2	1	1
TASOR2	1	3	1	1
TMEM106A	1	2	2	1
TMEM61	1	2	1	1
TPSAB1	1	2	2	1
TRA2A	1	2	2	1
TRIM77	1	4	2	1
UBB	1	2	1	1
WTAP	1	2	4	1
YWHAZ	1	2	2	1
ZBTB10	1	2	1	1
ZC4H2	1	2	2	1
ZNF268	1	2	1	1
ZNF669	1	2	1	1
ZNF705B	1	3	3	1
ACOT6	1	1	6	1
ACSM1	1	1	2	1
AKAP17A	1	1	2	1
ARL6IP6	1	1	2	1
ARPP19	1	1	2	1
ARSL	1	1	2	1
AURKB	1	1	2	1
CAMP	1	1	2	1
CC2D2B	1	1	2	1
CCT6A	1	1	3	1
CENPA	1	1	2	6
CENPJ	1	1	2	1
CHTF8	1	1	2	1
CR1L	1	1	3	1
CTNNAL1	1	1	2	1
DHRSX	1	1	2	1
DMBT1	1	1	3	2
ELL2	1	1	2	1
FBXO22	1	1	2	1
FXN	1	1	3	1
GPR143	1	1	2	1
GYG2	1	1	2	1
IFNA13	1	1	4	1
ITGB5	1	1	2	1
KDM4F	1	1	2	1
LILRA5	1	1	3	1
MAGEB2	1	1	2	1
MANBA	1	1	2	1
MDM1	1	1	3	1
METTL9	1	1	4	1
MSL2	1	1	2	1
MT1E	1	1	8	1
MT1HL1	1	1	5	1
MXRA5	1	1	2	1
NANOG	1	1	2	1
NLGN4Y	1	1	2	1
NOLC1	1	1	2	1
NUDT4	1	1	2	2
NUTM2A	1	1	2	1
OAS1	1	1	2	1
PCMTD2	1	1	24	1
PDHA1	1	1	2	1
PLEKHF2	1	1	2	1
PNPLA4	1	1	2	1
POM121L2	1	1	2	1
PPP1CC	1	1	2	1
PPP2R3B	1	1	2	1
PRDX3	1	1	2	1
PROP1	1	1	3	1
RAB2A	1	1	2	1
RNF17	1	1	2	1
RP11-294C11.2	1	1	2	1
RP4-559A3.7	1	1	2	1
RPL22	1	1	7	1
SDCBP	1	1	2	1
SGK1	1	1	2	1
SHOX	1	1	2	1
SHROOM2	1	1	2	1
SIGLEC6	1	1	5	1
SLC25A30	1	1	2	1
SLC25A6	1	1	2	2
SMIM10L2A	1	1	2	1
SNX3	1	1	3	1
SRPK3	1	1	2	1
SS18	1	1	2	1
SSB	1	1	2	1
STXBP2	1	1	2	1
TBL1X	1	1	2	1
TFCP2	1	1	2	1
TIMM8A	1	1	2	1
TMEM102	1	1	5	1
TMSB4X	1	1	2	1
TOPORS	1	1	2	1
TSPY4	1	1	2	1
TSPY9P	1	1	5	1
UBC	1	1	2	1
VPS36	1	1	2	1
XCL1	1	1	2	1
XKR6	1	1	2	1
YPEL5	1	1	2	1
ZNF131	1	1	2	1
ZNF396	1	1	2	1
ZNF548	1	1	2	1
AANAT	1	1	1	2
ADGRE2	1	1	1	2
ADGRG4	1	1	1	2
AKR1C3	1	1	1	2
AKR7A2	1	1	1	2
ALPI	1	1	1	2
ANKRD26	1	1	1	6
ARMCX2	1	1	1	2
ART1	1	1	1	2
ATP11C	1	1	1	2
ATXN3	1	1	1	2
BIRC2	1	1	1	2
BNIP3L	1	1	1	2
C1R	1	1	1	4
C4B	1	1	1	3
CA1	1	1	1	3
CCDC24	1	1	1	2
CCNC	1	1	1	2
CCNG1	1	1	1	2
CCR1	1	1	1	3
CD1A	1	1	1	4
CD1B	1	1	1	2
CD276	1	1	1	2
CD33	1	1	1	2
CD40LG	1	1	1	2
CD5L	1	1	1	2
CDK4	1	1	1	2
CDV3	1	1	1	2
CEACAM21	1	1	1	6
CHRNA10	1	1	1	2
CLDN12	1	1	1	2
CMA1	1	1	1	2
CNPY3	1	1	1	2
CYP17A1	1	1	1	3
CYP21A2	1	1	1	2
CYP2D6	1	1	1	2
DCAF12L1	1	1	1	2
DCXR	1	1	1	2
DOCK11	1	1	1	2
EGFL6	1	1	1	2
EIF2S3B	1	1	1	2
EIF4A2	1	1	1	3
EXOC3L4	1	1	1	2
FABP2	1	1	1	3
FBXO16	1	1	1	22
FGF13	1	1	1	3
FHL1	1	1	1	2
FLYWCH2	1	1	1	2
GAL3ST1	1	1	1	2
GBP3	1	1	1	2
GLYAT	1	1	1	6
GNMT	1	1	1	2
GOLGA6L2	1	1	1	2
GPX5	1	1	1	2
GUSB	1	1	1	2
GZMH	1	1	1	2
HBZ	1	1	1	2
HEXB	1	1	1	2
IFITM1	1	1	1	3
IGHM	1	1	1	2
IGHV1OR15-1	1	1	1	5
IGHV4-28	1	1	1	4
IGKV2D-30	1	1	1	2
IGLC3	1	1	1	3
IGLV2-11	1	1	1	5
IGLV5-45	1	1	1	6
INTS6L	1	1	1	2
IQCN	1	1	1	2
ITLN1	1	1	1	2
KATNBL1	1	1	1	2
KNDC1	1	1	1	3
KRT81	1	1	1	3
LILRA2	1	1	1	4
LILRA6	1	1	1	2
LILRB1	1	1	1	2
LILRB3	1	1	1	3
LILRB4	1	1	1	2
LYZ	1	1	1	2
MAD2L1	1	1	1	26
MAGEB18	1	1	1	2
MAP7D3	1	1	1	2
MCF2	1	1	1	2
MMGT1	1	1	1	3
MMP1	1	1	1	2
MYO9A	1	1	1	2
MYT1L	1	1	1	2
NINL	1	1	1	4
NONO	1	1	1	3
NRK	1	1	1	2
NSA2	1	1	1	2
OGDH	1	1	1	2
OR1L8	1	1	1	2
OR3A1	1	1	1	3
OR5D13	1	1	1	4
OR5D3P	1	1	1	5
OR5T1	1	1	1	2
OR5W2	1	1	1	2
OR6A2	1	1	1	3
OR6C1	1	1	1	2
OR7A5	1	1	1	3
PABPN1	1	1	1	2
PAIP1	1	1	1	2
PEX11A	1	1	1	2
PLSCR4	1	1	1	2
PNP	1	1	1	2
PRDM9	1	1	1	2
PRPS1	1	1	1	2
PXMP4	1	1	1	2
RAN	1	1	1	3
RAP1B	1	1	1	2
RBBP4	1	1	1	3
RBM12	1	1	1	2
RBMX2	1	1	1	7
RHOBTB2	1	1	1	5
RNF168	1	1	1	2
RP11-294C11.4	1	1	1	3
RP1-34B20.21	1	1	1	2
RPL7A	1	1	1	4
RTL4	1	1	1	2
SEC14L6	1	1	1	2
SENP6	1	1	1	3
SERPINA5	1	1	1	2
SERPINB6	1	1	1	2
SKIV2L	1	1	1	2
SKP2	1	1	1	3
SLC25A40	1	1	1	2
SLC2A5	1	1	1	2
SLITRK2	1	1	1	2
SLITRK4	1	1	1	2
SMIM13	1	1	1	2
SSU72	1	1	1	2
STIP1	1	1	1	2
SUN3	1	1	1	2
TAGLN3	1	1	1	2
TAP2	1	1	1	2
TMEM230	1	1	1	2
TNFAIP2	1	1	1	2
TNFSF12	1	1	1	2
TRAV13-1	1	1	1	4
TRAV23DV6	1	1	1	2
TRAV26-1	1	1	1	15
TRBC2	1	1	1	2
TRBV5-6	1	1	1	2
TRIM64	1	1	1	5
TSPAN3	1	1	1	2
TUBA1A	1	1	1	2
TUBA3C	1	1	1	2
TXLNA	1	1	1	2
UQCRC2	1	1	1	2
UROD	1	1	1	2
UTP14A	1	1	1	2
VAMP7	1	1	1	4
VGLL1	1	1	1	2
WSCD2	1	1	1	2
ZBED9	1	1	1	2
ZNF146	1	1	1	2
ZNF160	1	1	1	2
ZNF280B	1	1	1	109
ZNF460	1	1	1	2
ZNF468	1	1	1	5
ZNF480	1	1	1	2
ZNF610	1	1	1	2
ZNF75A	1	1	1	4
ZNF75D	1	1	1	2
ZNF768	1	1	1	2
ZNF791	1	1	1	2
ZSCAN23	1	1	1	2

## Sheet: S5. Differential copy number ge
Supplementary Table S5. Differential copy number genes
This table contains duplicated genes whose predicted copy numbers differ at least two-fold between blue whale and vaquita
Gene	BlueWhale	Vaquita	Dolphin	Cattle
A1BG	2	1	1	1
A4GALT	2	1	1	1
AC012488.3	2	1	1	1
ACADSB	2	1	1	1
ALMS1	7	1	1	1
AMD1	8	2	5	1
ANKRD17	8	1	1	1
ANXA2	3	1	1	1
AOX1	5	1	1	1
ARL2BP	2	1	1	1
ARL5A	2	1	1	1
ATP6AP2	2	1	1	1
ATP6V0E1	3	1	1	1
ATP6V1B2	10	1	1	1
AWAT2	3	1	1	1
B2M	2	1	2	1
B3GALT5	3	1	1	1
BANF1	4	1	1	1
C2orf78	150	3	4	1
CBX3	2	1	1	2
CDK20	4	1	1	1
CHRM5	3	1	1	1
CHRNA6	4	1	1	1
CHRNB3	4	1	1	1
CLCN4	2	1	2	1
COPS8	3	1	1	1
CRYGA	2	1	1	1
CYP4B1	2	1	1	1
DDX24	14	1	1	1
DDX50	2	1	1	1
DEFB125	2	1	1	1
DERPC	2	1	1	1
DHFR	5	1	1	1
DNMT1	46	1	1	1
DOT1L	3	1	1	1
DPEP2	32	3	3	1
DPEP2NB	34	6	8	1
DPYS	10	1	1	1
DUSP3	2	1	1	1
EAPP	2	1	1	1
ECRG4	3	1	1	1
EFL1	3	1	1	1
EIF1AD	4	1	1	1
EIF4B	2	1	2	1
EIF4E	2	1	1	1
ELOC	2	1	1	1
ENAH	2	1	1	1
ERC1	3	1	1	1
FAM170A	7	1	1	1
FCGR2A	2	1	1	1
FGF11	2	4	5	1
FTH1	3	6	5	5
FZD5	17	1	1	1
GLCCI1	3	1	1	1
GLUD1	2	1	1	1
GRK3	2	1	1	1
GRPEL2	2	1	1	1
H3-3B	3	1	3	3
HAUS6	2	1	1	1
HBD	2	1	1	1
HMGN1	4	11	10	3
HNRNPA3	13	3	4	5
HNRNPDL	2	1	1	1
HSPA1A	4	2	2	1
HSPA8	5	2	5	1
HSPD1	3	1	2	1
HTR3D	2	1	2	1
IFITM2	2	1	1	1
IFNL2	2	1	2	1
IGHG4	2	1	2	1
INPP5F	2	1	1	1
KCNMB1	12	1	1	1
KDM4E	5	1	1	1
KHDRBS3	2	1	1	1
KIAA1191	3	1	1	1
KLF13	2	1	1	1
KRTAP1-3	3	1	1	1
LGALS7B	2	1	1	1
LILRA1	4	1	1	1
LMNTD1	2	1	1	1
LRP12	10	1	1	1
LRRC37A3	13	3	9	1
LRRC37B	11	1	2	1
MAPK6	2	1	1	1
MATR3	3	1	1	1
MAX	2	1	1	1
MBTPS1	3	1	1	1
MFF	2	1	1	1
MICA	3	1	1	3
MOCS2	2	1	1	1
MORF4L1	2	1	1	1
MRPL48	2	1	1	1
MT1A	53	7	1	1
MTRNR2L5	41	5	12	14
MYH2	21	1	1	1
MYH8	6	1	1	1
NAA50	4	1	1	1
NAT2	3	1	1	1
NAT8	4	1	2	1
NCAM1	15	1	1	1
NCBP2	3	1	2	1
NLRP8	2	1	1	1
NOX5	11	1	1	1
NPC2	2	1	1	1
NSG1	2	1	1	1
NXF2B	3	1	1	1
OSBPL9	4	2	3	1
OSTC	2	1	1	1
OVGP1	2	1	1	1
PABPC4	5	2	1	1
PARD6B	2	1	1	1
PCLO	4	2	2	1
PCNP	2	1	1	1
PILRB	2	1	1	2
POLE3	2	1	1	1
PPIE	2	1	1	1
PPP2CB	3	1	2	1
PRDX1	6	2	5	1
PRPF40A	2	1	1	1
PSMA3	2	1	1	1
RAB5B	2	1	1	1
RBM4	2	1	1	1
RBM7	3	1	3	1
RBPJ	2	1	1	1
RDM1	25	6	10	1
RGSL1	2	1	2	1
RNPS1	5	1	2	1
RP11-402P6.15	10	1	7	1
RP11-473M10.5	9	1	1	2
RPE	2	1	1	1
RPL13A	2	1	1	1
RPL15	3	1	1	1
RPL4	6	2	2	2
RPL5	3	1	1	5
RPLP0	4	1	1	1
RPS2	6	1	1	1
RPS3	2	1	1	1
RPS3A	4	2	5	4
RPS6	4	1	1	1
SAA2	2	1	1	1
SAXO2	3	1	1	1
SCD5	4	1	1	1
SEC31A	4	1	1	1
SEC61A2	2	1	1	1
SERPINB3	7	1	1	7
SKIL	2	1	1	1
SLC25A3	3	1	1	1
SLC37A3	2	1	1	1
SLC6A8	2	7	3	1
SMIM19	3	1	1	1
SP6	4	1	1	1
SPDYE8	4	1	1	1
SPDYE9	6	1	1	1
SPEM3	9	1	3	1
SRP9	2	1	1	1
ST13	5	2	2	1
STX17	4	1	1	1
SUMO1	4	1	2	1
TADA2A	4	1	2	1
TAF13	3	1	1	1
TCEA1	3	1	1	1
TCEAL8	2	1	1	1
TEAD2	2	1	1	1
THAP1	3	1	1	1
THAP12	4	8	6	2
THOC7	5	1	1	1
THOP1	23	1	1	1
TKTL1	2	1	1	1
TMEM254	2	1	1	1
TP53I3	2	1	1	1
TPM3	2	1	1	5
TPRKB	4	1	1	1
TPT1	4	1	1	1
TSEN15	2	1	1	1
TUBA1C	4	2	1	5
UBA5	2	1	1	1
UBE2D3	2	1	1	4
USP1	2	1	1	1
XRCC1	2	1	1	1
YEATS4	2	1	1	1
ZCRB1	2	1	1	1
ZNF302	2	1	1	1
ZNF440	2	1	1	1
ZNF547	2	1	1	1
ZNF575	2	1	1	1
ZNF705D	2	1	1	1
ZNF766	2	1	1	1
AFG1L	1	6	1	1
AKAP13	1	2	1	1
AP2B1	1	15	8	1
BRF1	1	2	1	1
BZW1	1	2	2	1
C11orf54	1	2	1	1
CALM2	1	4	1	2
CAPNS1	1	2	2	1
CCDC200	1	2	2	1
CCL13	1	2	2	1
CCL8	1	2	1	1
CTU1	1	2	2	1
DMRTC1	1	3	1	1
DNAJC19	1	2	1	1
EEF1A1	1	2	1	1
EMC6	1	2	2	1
EMD	1	2	1	1
EOLA1	1	2	1	1
FCGR2C	1	2	2	1
FOLH1	1	4	4	1
GDI2	1	3	1	1
GOLGA7	1	2	1	1
HBB	1	2	2	2
HIGD1A	1	2	1	1
HNRNPH1	1	2	2	1
HTATSF1	1	3	1	3
IGHG1	1	2	1	1
IGHV3-43	1	2	1	1
IGHV3-49	1	2	4	1
IGLV2-14	1	3	1	1
IQCJ-SCHIP1	1	2	1	1
JOSD1	1	2	1	1
KNOP1	1	2	1	1
KRT6A	1	2	2	4
LY6E	1	2	1	1
MAGEB1	1	2	1	1
MAGEB17	1	2	1	1
MAGEB4	1	4	1	1
MAGED4B	1	2	2	3
MAP9	1	2	5	1
MAPRE1	1	2	1	1
MEST	1	3	3	1
MFSD1	1	2	2	1
MRPL49	1	2	2	1
MT2A	1	3	1	1
MTUS1	1	2	1	1
MUC13	1	4	3	1
MYL4	1	2	1	1
MZT1	1	2	2	1
NANOGP8	1	2	1	1
NLGN2	1	5	6	1
NSD1	1	2	2	1
NUDT6	1	2	1	1
NUTM2B	1	2	1	1
NUTM2F	1	3	1	1
NXF3	1	5	3	1
PABPC1L2B	1	2	1	1
PCDHA2	1	3	6	1
PCDHB2	1	4	2	1
PEX12	1	6	5	1
PHOSPHO1	1	3	3	1
PNMA5	1	2	2	1
PNMA6E	1	4	3	1
PNMA6F	1	3	3	1
PRAME	1	5	1	1
PYCARD	1	2	1	1
RABGGTB	1	3	3	1
REG3G	1	2	1	1
RENBP	1	2	2	1
RIPK2	1	4	7	1
RP11-104H15.13	1	2	2	1
RP11-353J17.5	1	7	2	1
SAA1	1	3	1	1
SERPINA3	1	2	2	2
SETD2	1	5	3	1
SMARCD1	1	2	1	1
SNRPN	1	2	2	1
SNW1	1	2	2	1
SPATA31D3	1	2	1	1
SPEM1	1	2	2	1
SPEM2	1	2	3	1
SPIDR	1	2	1	1
TASOR2	1	3	1	1
TMEM106A	1	2	2	1
TMEM61	1	2	1	1
TPSAB1	1	2	2	1
TRA2A	1	2	2	1
TRIM77	1	4	2	1
UBB	1	2	1	1
WTAP	1	2	4	1
YWHAZ	1	2	2	1
ZBTB10	1	2	1	1
ZC4H2	1	2	2	1
ZNF268	1	2	1	1
ZNF669	1	2	1	1
ZNF705B	1	3	3	1

## Sheet: S6. Genes of interest scored by
Supplementary Table S6. Genes of potential interest scored by evidence
Imported from https://osf.io/qxewr/
This table lists genes linked to body size, development, longevity, and susceptibility to cancer
The columns in this table contain evidence scores, assigned according to perceived relevance of each source of evidence
The last column contains the summary evidence score for each gene
See https://osf.io/rc2pf/wiki/1_body_size_and_development/ for further info
gene	whales_lit	Ostrander_dogs	curated_dwarfism	developmental	Bouwman_cattle	Kominakis_sheep	KinderMiner	SKiM	total score
HMGA2	0	4	0	0	3	3	2	1	13
IGF1	0	4	0	3	3	0	2	1	13
MYB	4	0	0	3	0	3	2	1	13
ATR	4	0	0	3	0	0	2	1	10
DAB2	4	0	0	3	0	0	2	1	10
DNMT3A	0	0	4	0	3	0	2	1	10
EGR1	4	0	0	3	0	0	2	1	10
EPHA2	4	0	0	3	0	0	2	1	10
FAS	4	0	0	3	0	0	2	1	10
FGFR1	4	0	0	3	0	0	2	1	10
FGFR4	4	0	0	3	0	0	2	1	10
FOS	4	0	0	3	0	0	2	1	10
FOXO3	4	0	0	3	0	0	2	1	10
GHR	0	4	0	3	0	0	2	1	10
GRB14	4	0	0	3	0	0	2	1	10
HDAC1	4	0	0	3	0	0	2	1	10
HDAC2	4	0	0	3	0	0	2	1	10
HIF1A	4	0	0	3	0	0	2	1	10
IGF1R	0	4	0	3	0	0	2	1	10
IGFBP3	4	0	0	3	0	0	2	1	10
JUN	4	0	0	3	0	0	2	1	10
JUND	4	0	0	3	0	0	2	1	10
LEP	4	0	0	3	0	0	2	1	10
MAPK9	4	0	0	3	0	0	2	1	10
MYOD1	4	0	0	3	0	0	2	1	10
NFATC2	4	0	0	3	0	0	2	1	10
NOTCH3	4	0	0	3	0	0	2	1	10
NR4A1	4	0	0	3	0	0	2	1	10
ORC1	0	0	4	3	0	0	2	1	10
PCNA	4	0	0	3	0	0	2	1	10
PDGFRB	4	0	0	3	0	0	2	1	10
PERP	4	0	0	3	0	0	2	1	10
PML	4	0	0	3	0	0	2	1	10
PRDM1	4	0	0	3	0	0	2	1	10
PTPN11	4	0	0	3	0	0	2	1	10
RAD21	4	0	0	3	0	0	2	1	10
RBX1	4	0	0	3	0	0	2	1	10
SIN3A	0	0	4	3	0	0	2	1	10
SMAD2	0	4	0	3	0	0	2	1	10
SOCS2	4	0	0	3	0	0	2	1	10
STC2	0	4	0	0	3	0	2	1	10
WNT4	0	0	4	3	0	0	2	1	10
YAP1	4	0	0	3	0	0	2	1	10
AKT1	0	0	0	3	0	3	2	1	9
APAF1	0	0	0	3	0	3	2	1	9
BMP2	0	0	0	3	0	3	2	1	9
BMPR1A	0	0	0	3	0	3	2	1	9
BMPR1B	0	0	0	3	0	3	2	1	9
CCND2	0	0	0	3	3	0	2	1	9
DVL2	0	0	0	3	0	3	2	1	9
FGFR2	0	0	0	3	3	0	2	1	9
GNA12	0	0	0	3	3	0	2	1	9
HK1	0	0	0	3	0	3	2	1	9
ID4	0	0	0	3	0	3	2	1	9
INSR	0	0	0	3	3	0	2	1	9
IRS4	0	4	0	3	0	0	2	0	9
MAP3K5	0	0	0	3	0	3	2	1	9
NCAPG	0	0	0	0	3	3	2	1	9
NODAL	0	0	0	3	0	3	2	1	9
PER1	0	0	0	3	0	3	2	1	9
PIK3R5	0	0	0	3	0	3	2	1	9
PRKDC	0	0	0	3	0	3	2	1	9
SMAD1	0	0	0	3	0	3	2	1	9
TP53	0	0	0	3	0	3	2	1	9
TSC1	0	0	0	3	0	3	2	1	9
AIFM2	0	0	0	3	0	3	2	0	8
FGF11	0	0	0	3	0	3	2	0	8
IL21R	4	0	0	3	0	0	0	1	8
LCORL	0	0	0	0	3	3	2	0	8
ACSL4	0	4	0	0	0	0	2	1	7
ADAMTS8	4	0	0	0	0	0	2	1	7
AMER1	4	0	0	0	0	0	2	1	7
ANXA1	4	0	0	0	0	0	2	1	7
ARL2	4	0	0	0	0	0	2	1	7
BTG1	4	0	0	0	0	0	2	1	7
CD27	4	0	0	0	0	0	2	1	7
CD274	4	0	0	0	0	0	2	1	7
CITED2	4	0	0	0	0	0	2	1	7
CXCR2	4	0	0	0	0	0	2	1	7
DLD	4	0	0	0	0	0	2	1	7
DSC3	4	0	0	0	0	0	2	1	7
EEF1A1	4	0	0	0	0	0	2	1	7
ERCC1	4	0	0	0	0	0	2	1	7
ERCC3	4	0	0	0	0	0	2	1	7
ERCC5	4	0	0	0	0	0	2	1	7
FANCD2	4	0	0	0	0	0	2	1	7
GPC3	4	0	0	0	0	0	2	1	7
GSTP1	4	0	0	0	0	0	2	1	7
GTPBP4	4	0	0	0	0	0	2	1	7
H2AFX	4	0	0	0	0	0	2	1	7
HAPLN1	0	0	4	0	0	0	2	1	7
HOXD11	4	0	0	0	0	0	2	1	7
HSPD1	4	0	0	0	0	0	2	1	7
IGSF1	0	4	0	0	0	0	2	1	7
JUNB	4	0	0	0	0	0	2	1	7
KMT2C	4	0	0	0	0	0	2	1	7
LASP1	4	0	0	0	0	0	2	1	7
LIG1	4	0	0	0	0	0	2	1	7
MUC1	4	0	0	0	0	0	2	1	7
MYD88	4	0	0	0	0	0	2	1	7
NEUROG3	0	0	0	3	0	3	0	1	7
NOX5	4	0	0	0	0	0	2	1	7
NR4A3	4	0	0	0	0	0	2	1	7
PALB2	4	0	0	0	0	0	2	1	7
PDCD5	4	0	0	0	0	0	2	1	7
PHF6	4	0	0	0	0	0	2	1	7
PLK4	0	0	4	0	0	0	2	1	7
POLE	4	0	0	0	0	0	2	1	7
PRDM2	4	0	0	0	0	0	2	1	7
PSMD4	4	0	0	0	0	0	2	1	7
RECK	4	0	0	0	0	0	2	1	7
RET	4	0	0	0	0	0	2	1	7
RNASEL	4	0	0	0	0	0	2	1	7
RPA2	4	0	0	0	0	0	2	1	7
RPL10	4	0	0	0	0	0	2	1	7
SALL4	4	0	0	0	0	0	2	1	7
SEMA3B	4	0	0	0	0	0	2	1	7
SIK1	4	0	0	0	0	0	2	1	7
SLC2A4	0	0	0	3	0	3	0	1	7
SMS	4	0	0	0	0	0	2	1	7
SPRTN	4	0	0	0	0	0	2	1	7
STIL	4	0	0	0	0	0	2	1	7
TAL1	4	0	0	0	0	0	2	1	7
TG	0	0	4	0	0	0	2	1	7
TGM3	4	0	0	0	0	0	2	1	7
TNFSF15	4	0	0	0	0	0	2	1	7
TPM3	4	0	0	0	0	0	2	1	7
TPR	4	0	0	0	0	0	2	1	7
TRAIP	0	0	4	0	0	0	2	1	7
USP9X	4	0	0	0	0	0	2	1	7
UVRAG	4	0	0	0	0	0	2	1	7
WSB1	4	0	0	0	0	0	2	1	7
ABL1	0	0	0	3	0	0	2	1	6
ACACB	0	0	0	3	0	0	2	1	6
ACTL6A	0	0	0	3	0	0	2	1	6
ACVR1	0	0	0	3	0	0	2	1	6
ACVR2A	0	0	0	3	0	0	2	1	6
ACVR2B	0	0	0	3	0	0	2	1	6
ACVRL1	0	0	0	3	0	0	2	1	6
ADAM17	0	0	0	3	0	0	2	1	6
ADAMTS14	0	0	0	0	0	3	2	1	6
ADAMTS17	0	0	0	0	3	0	2	1	6
AFP	0	0	0	3	0	0	2	1	6
AHSG	0	0	0	3	0	0	2	1	6
AJUBA	0	0	0	3	0	0	2	1	6
AKT2	0	0	0	3	0	0	2	1	6
AKT3	0	0	0	3	0	0	2	1	6
ALOX12	0	0	0	0	0	3	2	1	6
AMH	0	0	0	3	0	0	2	1	6
AMHR2	0	0	0	3	0	0	2	1	6
AMOT	0	0	0	3	0	0	2	1	6
AMOTL1	0	0	0	3	0	0	2	1	6
ANAPC1	0	0	0	3	0	0	2	1	6
APC	0	0	0	3	0	0	2	1	6
APC2	0	0	0	3	0	0	2	1	6
AR	0	0	0	3	0	0	2	1	6
ARAF	0	0	0	3	0	0	2	1	6
ARNT	0	0	0	3	0	0	2	1	6
ARRB1	0	0	0	3	0	0	2	1	6
ASCL1	0	0	0	3	0	0	2	1	6
ATF2	0	0	0	3	0	0	2	1	6
ATF3	0	0	0	3	0	0	2	1	6
ATF4	0	0	0	3	0	0	2	1	6
ATM	0	0	0	3	0	0	2	1	6
AURKB	0	0	0	0	0	3	2	1	6
AXIN1	0	0	0	3	0	0	2	1	6
AXIN2	0	0	0	3	0	0	2	1	6
BAD	0	0	0	3	0	0	2	1	6
BAK1	0	0	0	3	0	0	2	1	6
BAMBI	0	0	0	3	0	0	2	1	6
BAX	0	0	0	3	0	0	2	1	6
BBC3	0	0	0	3	0	0	2	1	6
BCL2	0	0	0	3	0	0	2	1	6
BCL2A1	0	0	0	3	0	0	2	1	6
BCL2L1	0	0	0	3	0	0	2	1	6
BCL2L14	0	0	0	3	0	0	2	1	6
BCL2L2	0	0	0	3	0	0	2	1	6
BCL6	0	0	0	3	0	0	2	1	6
BCL6B	0	0	0	0	0	3	2	1	6
BCLAF1	0	0	0	0	0	3	2	1	6
BDNF	0	0	0	3	0	0	2	1	6
BGLAP	0	0	0	3	0	0	2	1	6
BHLHE40	0	0	0	3	0	0	2	1	6
BHLHE41	0	0	0	3	0	0	2	1	6
BID	0	0	0	3	0	0	2	1	6
BLM	0	0	0	3	0	0	2	1	6
BMP4	0	0	0	3	0	0	2	1	6
BMP5	0	0	0	3	0	0	2	1	6
BMP6	0	0	0	3	0	0	2	1	6
BMP7	0	0	0	3	0	0	2	1	6
BMP8B	0	0	0	3	0	0	2	1	6
BMPR2	0	0	0	3	0	0	2	1	6
BNIP3L	0	0	0	3	0	0	2	1	6
BRAF	0	0	0	3	0	0	2	1	6
BRCA1	0	0	0	3	0	0	2	1	6
BTG2	0	0	0	3	0	0	2	1	6
BTRC	0	0	0	3	0	0	2	1	6
BUB1	0	0	0	3	0	0	2	1	6
BUB1B	0	0	0	3	0	0	2	1	6
BUB3	0	0	0	3	0	0	2	1	6
CAB39	0	0	0	3	0	0	2	1	6
CACNA1G	0	0	0	3	0	0	2	1	6
CACNA2D2	0	0	0	3	0	0	2	1	6
CACYBP	0	0	0	3	0	0	2	1	6
CALM1	0	0	0	3	0	0	2	1	6
CALML3	0	0	0	3	0	0	2	1	6
CARM1	0	0	0	3	0	0	2	1	6
CASP1	0	0	0	3	0	0	2	1	6
CASP10	0	0	0	3	0	0	2	1	6
CASP3	0	0	0	3	0	0	2	1	6
CASP7	0	0	0	3	0	0	2	1	6
CASP8	0	0	0	3	0	0	2	1	6
CASP9	0	0	0	3	0	0	2	1	6
CAV1	0	0	0	3	0	0	2	1	6
CBL	0	0	0	3	0	0	2	1	6
CBX5	0	0	0	3	0	0	2	1	6
CCN2	0	0	0	3	0	0	2	1	6
CCNA1	0	0	0	3	0	0	2	1	6
CCNA2	0	0	0	3	0	0	2	1	6
CCNB1	0	0	0	3	0	0	2	1	6
CCNB2	0	0	0	3	0	0	2	1	6
CCND1	0	0	0	3	0	0	2	1	6
CCND3	0	0	0	3	0	0	2	1	6
CCNE1	0	0	0	3	0	0	2	1	6
CCNE2	0	0	0	3	0	0	2	1	6
CCNG1	0	0	0	3	0	0	2	1	6
CCNG2	0	0	0	3	0	0	2	1	6
CCNH	0	0	0	3	0	0	2	1	6
CD14	0	0	0	3	0	0	2	1	6
CD4	0	0	0	3	0	0	2	1	6
CD68	0	0	0	0	0	3	2	1	6
CD82	0	0	0	3	0	0	2	1	6
CDC20	0	0	0	3	0	0	2	1	6
CDC25A	0	0	0	3	0	0	2	1	6
CDC25B	0	0	0	3	0	0	2	1	6
CDC25C	0	0	0	3	0	0	2	1	6
CDC27	0	0	0	3	0	0	2	1	6
CDC42	0	0	0	3	0	0	2	1	6
CDC45	0	0	0	3	0	0	2	1	6
CDC6	0	0	0	3	0	0	2	1	6
CDC7	0	0	0	3	0	0	2	1	6
CDH1	0	0	0	3	0	0	2	1	6
CDH11	0	0	0	3	0	0	2	1	6
CDH13	0	0	0	3	0	0	2	1	6
CDH17	0	0	0	3	0	0	2	1	6
CDH18	0	0	0	3	0	0	2	1	6
CDH2	0	0	0	3	0	0	2	1	6
CDH22	0	0	0	3	0	0	2	1	6
CDH3	0	0	0	3	0	0	2	1	6
CDH4	0	0	0	3	0	0	2	1	6
CDH5	0	0	0	3	0	0	2	1	6
CDK1	0	0	0	3	0	0	2	1	6
CDK2	0	0	0	3	0	0	2	1	6
CDK4	0	0	0	3	0	0	2	1	6
CDK5	0	0	0	3	0	0	2	1	6
CDK6	0	0	0	3	0	0	2	1	6
CDK7	0	0	0	3	0	0	2	1	6
CDKN1A	0	0	0	3	0	0	2	1	6
CDKN1B	0	0	0	3	0	0	2	1	6
CDKN1C	0	0	0	3	0	0	2	1	6
CDKN2A	0	0	0	3	0	0	2	1	6
CDKN2B	0	0	0	3	0	0	2	1	6
CDKN2C	0	0	0	3	0	0	2	1	6
CDKN2D	0	0	0	3	0	0	2	1	6
CEBPA	0	0	0	3	0	0	2	1	6
CER1	0	0	0	3	0	0	2	1	6
CES2	0	0	0	3	0	0	2	1	6
CHD7	0	0	0	3	0	0	2	1	6
CHD8	0	0	0	3	0	0	2	1	6
CHEK1	0	0	0	3	0	0	2	1	6
CHEK2	0	0	0	3	0	0	2	1	6
CISH	0	0	0	3	0	0	2	1	6
CLDN7	0	0	0	0	0	3	2	1	6
CLOCK	0	0	0	3	0	0	2	1	6
CNTF	0	0	0	3	0	0	2	1	6
COL18A1	0	0	0	3	0	0	2	1	6
COMP	0	0	0	3	0	0	2	1	6
CREB1	0	0	0	3	0	0	2	1	6
CREBBP	0	0	0	3	0	0	2	1	6
CRK	0	0	0	3	0	0	2	1	6
CRKL	0	0	0	3	0	0	2	1	6
CRY1	0	0	0	3	0	0	2	1	6
CRY2	0	0	0	3	0	0	2	1	6
CSE1L	0	0	0	3	0	0	2	1	6
CSF1R	0	0	0	3	0	0	2	1	6
CSF2	0	0	0	3	0	0	2	1	6
CSF2RA	0	0	0	3	0	0	2	1	6
CSF3	0	0	0	3	0	0	2	1	6
CSNK1A1	0	0	0	3	0	0	2	1	6
CSNK1E	0	0	0	3	0	0	2	1	6
CSNK2A1	0	0	0	3	0	0	2	1	6
CTBP1	0	0	0	3	0	0	2	1	6
CTBP2	0	0	0	3	0	0	2	1	6
CTC1	0	0	0	0	0	3	2	1	6
CTDSPL	0	0	0	3	0	0	2	1	6
CTHRC1	0	0	0	3	0	0	2	1	6
CTNNB1	0	0	0	3	0	0	2	1	6
CTNNBIP1	0	0	0	3	0	0	2	1	6
CTNND1	0	0	0	3	0	0	2	1	6
CTSD	0	0	0	3	0	0	2	1	6
CTTN	0	0	0	3	0	0	2	1	6
CUL1	0	0	0	3	0	0	2	1	6
CUL3	0	0	0	3	0	0	2	1	6
CX3CL1	0	0	0	3	0	0	2	1	6
CXXC4	0	0	0	3	0	0	2	1	6
CYCS	0	0	0	3	0	0	2	1	6
DAAM1	0	0	0	3	0	0	2	1	6
DAAM2	0	0	0	3	0	0	2	1	6
DACT2	0	0	0	3	0	0	2	1	6
DAXX	0	0	0	3	0	0	2	1	6
DCN	0	0	0	3	0	0	2	1	6
DDB2	0	0	0	3	0	0	2	1	6
DDIT3	0	0	0	3	0	0	2	1	6
DDIT4	0	0	0	3	0	0	2	1	6
DDX5	0	0	0	3	0	0	2	1	6
DEK	0	0	0	0	0	3	2	1	6
DGCR8	0	0	0	3	0	0	2	1	6
DHFR	0	0	0	3	0	0	2	1	6
DHH	0	0	0	3	0	0	2	1	6
DIS3L2	0	0	0	0	3	0	2	1	6
DKC1	0	0	0	3	0	0	2	1	6
DKK1	0	0	0	3	0	0	2	1	6
DKK2	0	0	0	3	0	0	2	1	6
DKK4	0	0	0	3	0	0	2	1	6
DLL1	0	0	0	3	0	0	2	1	6
DLL3	0	0	0	3	0	0	2	1	6
DLL4	0	0	0	3	0	0	2	1	6
DOK1	0	0	0	3	0	0	2	1	6
DONSON	0	0	4	0	0	0	2	0	6
DROSHA	0	0	0	3	0	0	2	1	6
DUSP1	0	0	0	3	0	0	2	1	6
DUSP10	0	0	0	3	0	0	2	1	6
DUSP2	0	0	0	3	0	0	2	1	6
DUSP3	0	0	0	3	0	0	2	1	6
DUSP4	0	0	0	3	0	0	2	1	6
DUSP5	0	0	0	3	0	0	2	1	6
DUSP6	0	0	0	3	0	0	2	1	6
DUSP7	0	0	0	3	0	0	2	1	6
DUSP9	0	0	0	3	0	0	2	1	6
DVL1	0	0	0	3	0	0	2	1	6
DVL3	0	0	0	3	0	0	2	1	6
DYRK2	0	0	0	3	0	0	2	1	6
E2F1	0	0	0	3	0	0	2	1	6
E2F2	0	0	0	3	0	0	2	1	6
E2F3	0	0	0	3	0	0	2	1	6
E2F4	0	0	0	3	0	0	2	1	6
E2F5	0	0	0	3	0	0	2	1	6
E2F6	0	0	0	3	0	0	2	1	6
E2F7	0	0	0	3	0	0	2	1	6
EGF	0	0	0	3	0	0	2	1	6
EGFR	0	0	0	3	0	0	2	1	6
EI24	0	0	0	3	0	0	2	1	6
EIF2A	0	0	0	3	0	0	2	1	6
EIF4A1	0	0	0	0	0	3	2	1	6
EIF4B	0	0	0	3	0	0	2	1	6
EIF4E	0	0	0	3	0	0	2	1	6
EIF4EBP1	0	0	0	3	0	0	2	1	6
EIF5A	0	0	0	0	0	3	2	1	6
ELK1	0	0	0	3	0	0	2	1	6
ELK4	0	0	0	3	0	0	2	1	6
EP300	0	0	0	3	0	0	2	1	6
EPO	0	0	0	3	0	0	2	1	6
EPOR	0	0	0	3	0	0	2	1	6
ESPL1	0	0	0	3	0	0	2	1	6
ESR1	0	0	0	3	0	0	2	1	6
FASLG	0	0	0	3	0	0	2	1	6
FASN	0	0	0	3	0	0	2	1	6
FAT4	0	0	0	3	0	0	2	1	6
FBN1	0	0	0	0	3	0	2	1	6
FBP1	0	0	0	3	0	0	2	1	6
FBXO11	0	0	0	3	0	0	2	1	6
FBXW11	0	0	0	3	0	0	2	1	6
FBXW7	0	0	0	3	0	0	2	1	6
FDXR	0	0	0	3	0	0	2	1	6
FGF1	0	0	0	3	0	0	2	1	6
FGF10	0	0	0	3	0	0	2	1	6
FGF12	0	0	0	3	0	0	2	1	6
FGF17	0	0	0	3	0	0	2	1	6
FGF18	0	0	0	3	0	0	2	1	6
FGF19	0	0	0	3	0	0	2	1	6
FGF2	0	0	0	3	0	0	2	1	6
FGF20	0	0	0	3	0	0	2	1	6
FGF21	0	0	0	3	0	0	2	1	6
FGF23	0	0	0	3	0	0	2	1	6
FGF3	0	0	0	3	0	0	2	1	6
FGF4	0	0	0	3	0	0	2	1	6
FGF5	0	0	0	3	0	0	2	1	6
FGF6	0	0	0	3	0	0	2	1	6
FGF7	0	0	0	3	0	0	2	1	6
FGF8	0	0	0	3	0	0	2	1	6
FGF9	0	0	0	3	0	0	2	1	6
FGFR3	0	0	0	3	0	0	2	1	6
FHIT	0	0	0	0	0	3	2	1	6
FLNA	0	0	0	3	0	0	2	1	6
FLNB	0	0	0	3	0	0	2	1	6
FLNC	0	0	0	3	0	0	2	1	6
FLOT1	0	0	0	3	0	0	2	1	6
FLOT2	0	0	0	3	0	0	2	1	6
FLT1	0	0	0	3	0	0	2	1	6
FLT3	0	0	0	3	0	0	2	1	6
FLT4	0	0	0	3	0	0	2	1	6
FNDC3B	0	0	0	0	3	0	2	1	6
FOSL1	0	0	0	3	0	0	2	1	6
FOXA1	0	0	0	3	0	0	2	1	6
FOXO1	0	0	0	3	0	0	2	1	6
FRAT1	0	0	0	3	0	0	2	1	6
FRAT2	0	0	0	3	0	0	2	1	6
FRS2	0	0	0	3	0	0	2	1	6
FST	0	0	0	3	0	0	2	1	6
FZD1	0	0	0	3	0	0	2	1	6
FZD10	0	0	0	3	0	0	2	1	6
FZD2	0	0	0	3	0	0	2	1	6
FZD3	0	0	0	3	0	0	2	1	6
FZD4	0	0	0	3	0	0	2	1	6
FZD5	0	0	0	3	0	0	2	1	6
FZD6	0	0	0	3	0	0	2	1	6
FZD7	0	0	0	3	0	0	2	1	6
FZD8	0	0	0	3	0	0	2	1	6
FZD9	0	0	0	3	0	0	2	1	6
GAB1	0	0	0	3	0	0	2	1	6
GADD45A	0	0	0	3	0	0	2	1	6
GADD45B	0	0	0	3	0	0	2	1	6
GADD45G	0	0	0	3	0	0	2	1	6
GAS1	0	0	0	3	0	0	2	1	6
GATA1	0	0	0	3	0	0	2	1	6
GATA4	0	0	0	3	0	0	2	1	6
GATA6	0	0	0	3	0	0	2	1	6
GDF15	0	0	0	3	0	0	2	1	6
GDF5	0	0	0	3	0	0	2	1	6
GDF6	0	0	0	3	0	0	2	1	6
GH1	0	0	0	3	0	0	2	1	6
GLI1	0	0	0	3	0	0	2	1	6
GLI2	0	0	0	3	0	0	2	1	6
GLI3	0	0	0	3	0	0	2	1	6
GNA11	0	0	0	3	0	0	2	1	6
GNAQ	0	0	0	3	0	0	2	1	6
GNAS	0	0	0	3	0	0	2	1	6
GPS2	0	0	0	0	0	3	2	1	6
GPX1	0	0	0	3	0	0	2	1	6
GRB10	0	0	0	3	0	0	2	1	6
GRB2	0	0	0	3	0	0	2	1	6
GREM1	0	0	0	3	0	0	2	1	6
GSK3A	0	0	0	3	0	0	2	1	6
GSK3B	0	0	0	3	0	0	2	1	6
GTSE1	0	0	0	3	0	0	2	1	6
HBP1	0	0	0	3	0	0	2	1	6
HDAC3	0	0	0	3	0	0	2	1	6
HES1	0	0	0	3	0	0	2	1	6
HES5	0	0	0	3	0	0	2	1	6
HES6	0	0	0	3	0	0	2	1	6
HES7	0	0	0	0	0	3	2	1	6
HEY1	0	0	0	3	0	0	2	1	6
HEY2	0	0	0	3	0	0	2	1	6
HGF	0	0	0	3	0	0	2	1	6
HHIP	0	0	0	3	0	0	2	1	6
HIC1	0	0	0	3	0	0	2	1	6
HIPK2	0	0	0	3	0	0	2	1	6
HK2	0	0	0	3	0	0	2	1	6
HK3	0	0	0	3	0	0	2	1	6
HNRNPC	0	0	0	3	0	0	2	1	6
HRAS	0	0	0	3	0	0	2	1	6
HSP90AA1	0	0	0	3	0	0	2	1	6
HSPA1A	0	0	0	3	0	0	2	1	6
HSPA1B	0	0	0	3	0	0	2	1	6
HSPA2	0	0	0	3	0	0	2	1	6
HSPA6	0	0	0	3	0	0	2	1	6
HSPA8	0	0	0	3	0	0	2	1	6
HSPB1	0	0	0	3	0	0	2	1	6
HTATIP2	4	0	0	0	0	0	2	0	6
HUS1	0	0	0	3	0	0	2	1	6
HUWE1	0	0	0	3	0	0	2	1	6
ID1	0	0	0	3	0	0	2	1	6
ID2	0	0	0	3	0	0	2	1	6
ID3	0	0	0	3	0	0	2	1	6
IFNAR1	0	0	0	3	0	0	2	1	6
IFNB1	0	0	0	3	0	0	2	1	6
IFNG	0	0	0	3	0	0	2	1	6
IFNGR1	0	0	0	3	0	0	2	1	6
IGF2BP3	0	0	0	0	3	0	2	1	6
IGFBP4	0	0	0	3	0	0	2	1	6
IHH	0	0	0	3	0	0	2	1	6
IKBKB	0	0	0	3	0	0	2	1	6
IL10	0	0	0	3	0	0	2	1	6
IL11	0	0	0	3	0	0	2	1	6
IL13	0	0	0	3	0	0	2	1	6
IL15	0	0	0	3	0	0	2	1	6
IL1A	0	0	0	3	0	0	2	1	6
IL1B	0	0	0	3	0	0	2	1	6
IL1R1	0	0	0	3	0	0	2	1	6
IL1R2	0	0	0	3	0	0	2	1	6
IL2	0	0	0	3	0	0	2	1	6
IL21	0	0	0	3	0	0	2	1	6
IL24	0	0	0	3	0	0	2	1	6
IL2RG	0	0	0	3	0	0	2	1	6
IL4	0	0	0	3	0	0	2	1	6
IL5	0	0	0	3	0	0	2	1	6
IL6	0	0	0	3	0	0	2	1	6
IL6R	0	0	0	3	0	0	2	1	6
IL6ST	0	0	0	3	0	0	2	1	6
IL7	0	0	0	3	0	0	2	1	6
IL9	0	0	0	3	0	0	2	1	6
IMPACT	0	0	0	0	0	3	2	1	6
INHBA	0	0	0	3	0	0	2	1	6
INHBB	0	0	0	3	0	0	2	1	6
INPP5K	0	0	0	3	0	0	2	1	6
INS	0	0	0	3	0	0	2	1	6
IRF1	0	0	0	3	0	0	2	1	6
IRS1	0	0	0	3	0	0	2	1	6
IRS2	0	0	0	3	0	0	2	1	6
JAG1	0	0	0	3	0	0	2	1	6
JAG2	0	0	0	3	0	0	2	1	6
JAK1	0	0	0	3	0	0	2	1	6
JAK2	0	0	0	3	0	0	2	1	6
JAK3	0	0	0	3	0	0	2	1	6
KAT2A	0	0	0	3	0	0	2	1	6
KAT2B	0	0	0	3	0	0	2	1	6
KAT5	0	0	0	3	0	0	2	1	6
KAT8	0	0	0	3	0	0	2	1	6
KDM1A	0	0	0	3	0	0	2	1	6
KDM6B	0	0	0	0	0	3	2	1	6
KDR	0	0	0	3	0	0	2	1	6
KIT	0	0	0	3	0	0	2	1	6
KLB	0	0	0	3	0	0	2	1	6
KRAS	0	0	0	3	0	0	2	1	6
LAMTOR1	4	0	0	0	0	0	2	0	6
LAMTOR3	0	0	0	3	0	0	2	1	6
LATS1	0	0	0	3	0	0	2	1	6
LATS2	0	0	0	3	0	0	2	1	6
LCOR	0	0	0	0	3	0	2	1	6
LEF1	0	0	0	3	0	0	2	1	6
LEPR	0	0	0	3	0	0	2	1	6
LFNG	0	0	0	3	0	0	2	1	6
LIF	0	0	0	3	0	0	2	1	6
LIFR	0	0	0	3	0	0	2	1	6
LIMD1	0	0	0	3	0	0	2	1	6
LIN28B	0	0	0	0	3	0	2	1	6
LRP2	0	0	0	3	0	0	2	1	6
LRP5	0	0	0	3	0	0	2	1	6
LRP6	0	0	0	3	0	0	2	1	6
LTBP1	0	0	0	3	0	0	2	1	6
MAD1L1	0	0	0	3	0	0	2	1	6
MAD2L1	0	0	0	3	0	0	2	1	6
MAD2L2	0	0	0	3	0	0	2	1	6
MAML1	0	0	0	3	0	0	2	1	6
MAML2	0	0	0	3	0	0	2	1	6
MAML3	0	0	0	3	0	0	2	1	6
MAP2K1	0	0	0	3	0	0	2	1	6
MAP2K2	0	0	0	3	0	0	2	1	6
MAP2K3	0	0	0	3	0	0	2	1	6
MAP2K4	0	0	0	3	0	0	2	1	6
MAP2K6	0	0	0	3	0	0	2	1	6
MAP3K1	0	0	0	3	0	0	2	1	6
MAP3K11	0	0	0	3	0	0	2	1	6
MAP3K14	0	0	0	3	0	0	2	1	6
MAP3K2	0	0	0	3	0	0	2	1	6
MAP3K3	0	0	0	3	0	0	2	1	6
MAP3K4	0	0	0	3	0	0	2	1	6
MAP3K6	0	0	0	3	0	0	2	1	6
MAP3K7	0	0	0	3	0	0	2	1	6
MAP3K8	0	0	0	3	0	0	2	1	6
MAP4K1	0	0	0	3	0	0	2	1	6
MAP4K3	0	0	0	3	0	0	2	1	6
MAP4K4	0	0	0	3	0	0	2	1	6
MAPK1	0	0	0	3	0	0	2	1	6
MAPK10	0	0	0	3	0	0	2	1	6
MAPK11	0	0	0	3	0	0	2	1	6
MAPK12	0	0	0	3	0	0	2	1	6
MAPK13	0	0	0	3	0	0	2	1	6
MAPK14	0	0	0	3	0	0	2	1	6
MAPK3	0	0	0	3	0	0	2	1	6
MAPK7	0	0	0	3	0	0	2	1	6
MAPK8	0	0	0	3	0	0	2	1	6
MAPKAPK2	0	0	0	3	0	0	2	1	6
MAX	0	0	0	3	0	0	2	1	6
MCL1	0	0	0	3	0	0	2	1	6
MCM2	0	0	0	3	0	0	2	1	6
MCM3	0	0	0	3	0	0	2	1	6
MCM4	0	0	0	3	0	0	2	1	6
MCM5	0	0	0	3	0	0	2	1	6
MCM6	0	0	0	3	0	0	2	1	6
MCM7	0	0	0	3	0	0	2	1	6
MDM2	0	0	0	3	0	0	2	1	6
MDM4	0	0	0	3	0	0	2	1	6
MECOM	0	0	0	3	0	0	2	1	6
MEF2C	0	0	0	3	0	0	2	1	6
MET	0	0	0	3	0	0	2	1	6
MKNK2	0	0	0	3	0	0	2	1	6
MLF1	4	0	0	0	0	0	2	0	6
MLH1	0	0	0	3	0	0	2	1	6
MLST8	0	0	0	3	0	0	2	1	6
MMP2	0	0	0	3	0	0	2	1	6
MMP7	0	0	0	3	0	0	2	1	6
MMP9	0	0	0	3	0	0	2	1	6
MOB3B	0	0	0	3	0	0	2	1	6
MOS	0	0	0	3	0	0	2	1	6
MPL	0	0	0	3	0	0	2	1	6
MRE11	0	0	0	3	0	0	2	1	6
MSH2	0	0	0	3	0	0	2	1	6
MST1	0	0	0	3	0	0	2	1	6
MTOR	0	0	0	3	0	0	2	1	6
MXD1	0	0	0	3	0	0	2	1	6
MYBL2	0	0	0	3	0	0	2	1	6
MYC	0	0	0	3	0	0	2	1	6
NBN	0	0	0	3	0	0	2	1	6
NCAM1	0	0	0	3	0	0	2	1	6
NCK1	0	0	0	3	0	0	2	1	6
NCL	0	0	0	3	0	0	2	1	6
NCOA1	0	0	0	3	0	0	2	1	6
NCOA2	0	0	0	3	0	0	2	1	6
NCOA3	0	0	0	3	0	0	2	1	6
NCOR1	0	0	0	3	0	0	2	1	6
NCOR2	0	0	0	3	0	0	2	1	6
NDRG1	0	0	0	3	0	0	2	1	6
NEDD4L	0	0	0	3	0	0	2	1	6
NEDD8	0	0	0	3	0	0	2	1	6
NF1	0	0	0	3	0	0	2	1	6
NF2	0	0	0	3	0	0	2	1	6
NFAT5	0	0	0	3	0	0	2	1	6
NFATC1	0	0	0	3	0	0	2	1	6
NFATC3	0	0	0	3	0	0	2	1	6
NFKB1	0	0	0	3	0	0	2	1	6
NFKB2	0	0	0	3	0	0	2	1	6
NFYA	0	0	0	3	0	0	2	1	6
NGF	0	0	0	3	0	0	2	1	6
NGFR	0	0	0	3	0	0	2	1	6
NKD1	0	0	0	3	0	0	2	1	6
NKD2	0	0	0	3	0	0	2	1	6
NLK	0	0	0	3	0	0	2	1	6
NOG	0	0	0	3	0	0	2	1	6
NOS3	0	0	0	3	0	0	2	1	6
NOTCH1	0	0	0	3	0	0	2	1	6
NOTCH2	0	0	0	3	0	0	2	1	6
NOTCH4	0	0	0	3	0	0	2	1	6
NPAS2	0	0	0	3	0	0	2	1	6
NPR2	0	0	0	0	0	3	2	1	6
NR1D1	0	0	0	3	0	0	2	1	6
NR2F2	0	0	0	3	0	0	2	1	6
NRAS	0	0	0	3	0	0	2	1	6
NRIP1	0	0	0	3	0	0	2	1	6
NTN1	0	0	0	0	0	3	2	1	6
NTRK1	0	0	0	3	0	0	2	1	6
NTRK2	0	0	0	3	0	0	2	1	6
NUMB	0	0	0	3	0	0	2	1	6
NUP214	0	0	0	3	0	0	2	1	6
OCLN	0	0	0	3	0	0	2	1	6
ODF4	0	0	0	0	0	3	2	1	6
ORC4	0	0	0	3	0	0	2	1	6
ORC6	0	0	0	3	0	0	2	1	6
OSM	0	0	0	3	0	0	2	1	6
OSMR	0	0	0	3	0	0	2	1	6
PAK1	0	0	0	3	0	0	2	1	6
PAK2	0	0	0	3	0	0	2	1	6
PAK4	0	0	0	3	0	0	2	1	6
PAPPA2	0	0	0	0	3	0	2	1	6
PARP1	0	0	0	3	0	0	2	1	6
PARP2	0	0	0	3	0	0	2	1	6
PCK1	0	0	0	3	0	0	2	1	6
PCK2	0	0	0	3	0	0	2	1	6
PDE3A	0	0	0	3	0	0	2	1	6
PDGFA	0	0	0	3	0	0	2	1	6
PDGFB	0	0	0	3	0	0	2	1	6
PDGFRA	0	0	0	3	0	0	2	1	6
PDPK1	0	0	0	3	0	0	2	1	6
PELP1	0	0	0	0	0	3	2	1	6
PER2	0	0	0	3	0	0	2	1	6
PER3	0	0	0	3	0	0	2	1	6
PEX7	0	0	0	0	0	3	2	1	6
PGF	0	0	0	3	0	0	2	1	6
PHKA2	0	0	0	3	0	0	2	1	6
PIAS1	0	0	0	3	0	0	2	1	6
PIAS3	0	0	0	3	0	0	2	1	6
PIK3CA	0	0	0	3	0	0	2	1	6
PIK3CB	0	0	0	3	0	0	2	1	6
PIK3CD	0	0	0	3	0	0	2	1	6
PIK3CG	0	0	0	3	0	0	2	1	6
PIK3R1	0	0	0	3	0	0	2	1	6
PIK3R2	0	0	0	3	0	0	2	1	6
PIK3R3	0	0	0	3	0	0	2	1	6
PIM1	0	0	0	3	0	0	2	1	6
PIN1	0	0	0	3	0	0	2	1	6
PINX1	0	0	0	3	0	0	2	1	6
PITX2	0	0	0	3	0	0	2	1	6
PKMYT1	0	0	0	3	0	0	2	1	6
PLA2G2A	0	0	0	3	0	0	2	1	6
PLAG1	0	0	0	0	3	0	2	1	6
PLAU	0	0	0	3	0	0	2	1	6
PLAUR	0	0	0	3	0	0	2	1	6
PLCB1	0	0	0	3	0	0	2	1	6
PLCG1	0	0	0	3	0	0	2	1	6
PLK1	0	0	0	3	0	0	2	1	6
PLK3	0	0	0	3	0	0	2	1	6
PMAIP1	0	0	0	3	0	0	2	1	6
PMS2	0	0	0	3	0	0	2	1	6
POLR2A	0	0	0	0	0	3	2	1	6
PORCN	0	0	0	3	0	0	2	1	6
POT1	0	0	0	3	0	0	2	1	6
PPARD	0	0	0	3	0	0	2	1	6
PPARG	0	0	0	3	0	0	2	1	6
PPM1B	0	0	0	3	0	0	2	1	6
PPM1D	0	0	0	3	0	0	2	1	6
PPP1CA	0	0	0	3	0	0	2	1	6
PPP1CB	0	0	0	3	0	0	2	1	6
PPP1R13L	0	0	0	3	0	0	2	1	6
PPP2CA	0	0	0	3	0	0	2	1	6
PPP2CB	0	0	0	3	0	0	2	1	6
PPP2R1A	0	0	0	3	0	0	2	1	6
PPP2R1B	0	0	0	3	0	0	2	1	6
PPP2R2A	0	0	0	3	0	0	2	1	6
PPP2R5A	0	0	0	3	0	0	2	1	6
PPP2R5B	0	0	0	3	0	0	2	1	6
PPP3CA	0	0	0	3	0	0	2	1	6
PPP5C	0	0	0	3	0	0	2	1	6
PRF1	0	0	0	0	0	3	2	1	6
PRICKLE1	0	0	0	3	0	0	2	1	6
PRKAA1	0	0	0	3	0	0	2	1	6
PRKACA	0	0	0	3	0	0	2	1	6
PRKACB	0	0	0	3	0	0	2	1	6
PRKAR1A	0	0	0	3	0	0	2	1	6
PRKAR2B	0	0	0	3	0	0	2	1	6
PRKCA	0	0	0	3	0	0	2	1	6
PRKCB	0	0	0	3	0	0	2	1	6
PRKCD	0	0	0	3	0	0	2	1	6
PRKCE	0	0	0	3	0	0	2	1	6
PRKCI	0	0	0	3	0	0	2	1	6
PRKCZ	0	0	0	3	0	0	2	1	6
PRKD3	0	0	0	3	0	0	2	1	6
PRL	0	0	0	3	0	0	2	1	6
PRLR	0	0	0	3	0	0	2	1	6
PRMT1	0	0	0	3	0	0	2	1	6
PRMT2	4	0	0	0	0	0	2	0	6
PRMT5	0	0	0	3	0	0	2	1	6
PSEN1	0	0	0	3	0	0	2	1	6
PTCH1	0	0	0	3	0	0	2	1	6
PTCH2	0	0	0	3	0	0	2	1	6
PTEN	0	0	0	3	0	0	2	1	6
PTF1A	0	0	0	3	0	0	2	1	6
PTGS2	0	0	0	3	0	0	2	1	6
PTK2	0	0	0	3	0	0	2	1	6
PTPA	0	0	0	3	0	0	2	1	6
PTPN1	0	0	0	3	0	0	2	1	6
PTPN6	0	0	0	3	0	0	2	1	6
PTPRA	0	0	0	3	0	0	2	1	6
PTPRF	0	0	0	3	0	0	2	1	6
PTPRG	0	0	0	0	0	3	2	1	6
PTPRR	0	0	0	3	0	0	2	1	6
PTTG1	0	0	0	3	0	0	2	1	6
PXN	0	0	0	3	0	0	2	1	6
PYCARD	0	0	0	3	0	0	2	1	6
PYGB	0	0	0	3	0	0	2	1	6
RAB23	0	0	0	3	0	0	2	1	6
RAC1	0	0	0	3	0	0	2	1	6
RAC2	0	0	0	3	0	0	2	1	6
RAC3	0	0	0	3	0	0	2	1	6
RAD1	0	0	0	3	0	0	2	1	6
RAD50	0	0	0	3	0	0	2	1	6
RAD9A	0	0	0	3	0	0	2	1	6
RAF1	0	0	0	3	0	0	2	1	6
RAP1A	0	0	0	3	0	0	2	1	6
RAP1B	0	0	0	3	0	0	2	1	6
RARA	0	0	0	3	0	0	2	1	6
RARB	0	0	0	3	0	0	2	1	6
RASA1	0	0	0	3	0	0	2	1	6
RASGRP3	0	0	0	3	0	0	2	1	6
RASIP1	4	0	0	0	0	0	2	0	6
RASSF1	0	0	0	3	0	0	2	1	6
RB1	0	0	0	3	0	0	2	1	6
RBBP4	0	0	0	3	0	0	2	1	6
RBBP8	0	0	0	3	0	0	2	1	6
RBL1	0	0	0	3	0	0	2	1	6
RBL2	0	0	0	3	0	0	2	1	6
RBP1	0	0	0	3	0	0	2	1	6
RBPJ	0	0	0	3	0	0	2	1	6
RCAN1	0	0	0	3	0	0	2	1	6
RELA	0	0	0	3	0	0	2	1	6
RELB	0	0	0	3	0	0	2	1	6
RGMA	0	0	0	3	0	0	2	1	6
RGMB	0	0	0	3	0	0	2	1	6
RHEB	0	0	0	3	0	0	2	1	6
RHOA	0	0	0	3	0	0	2	1	6
RICTOR	0	0	0	3	0	0	2	1	6
RIT1	0	0	0	3	0	0	2	1	6
RNF144B	0	0	0	3	0	3	0	0	6
ROCK1	0	0	0	3	0	0	2	1	6
ROCK2	0	0	0	3	0	0	2	1	6
ROR2	0	0	0	3	0	0	2	1	6
RPL11	0	0	0	3	0	0	2	1	6
RPL5	0	0	0	3	0	0	2	1	6
RPRM	0	0	0	3	0	0	2	1	6
RPS6	0	0	0	3	0	0	2	1	6
RPS6KA1	0	0	0	3	0	0	2	1	6
RPS6KA2	0	0	0	3	0	0	2	1	6
RPS6KA3	0	0	0	3	0	0	2	1	6
RPS6KA5	0	0	0	3	0	0	2	1	6
RPS6KA6	0	0	0	3	0	0	2	1	6
RPS6KB1	0	0	0	3	0	0	2	1	6
RPS6KB2	0	0	0	3	0	0	2	1	6
RPTOR	0	0	0	3	0	0	2	1	6
RRAS2	0	0	0	3	0	0	2	1	6
RRM1	0	0	0	3	0	0	2	1	6
RRM2	0	0	0	3	0	0	2	1	6
RRM2B	0	0	0	3	0	0	2	1	6
RSPO1	0	0	0	3	0	0	2	1	6
RUNX2	0	0	0	3	0	0	2	1	6
RUVBL1	0	0	0	3	0	0	2	1	6
RUVBL2	0	0	0	3	0	0	2	1	6
RXRA	0	0	0	3	0	0	2	1	6
RYBP	0	0	0	3	0	0	2	1	6
RYK	0	0	0	3	0	0	2	1	6
S100A2	0	0	0	3	0	0	2	1	6
SAV1	0	0	0	3	0	0	2	1	6
SDC2	0	0	0	3	0	0	2	1	6
SENP2	0	0	0	3	0	0	2	1	6
SENP3	0	0	0	0	0	3	2	1	6
SERPINB5	0	0	0	3	0	0	2	1	6
SERPINE1	0	0	0	3	0	0	2	1	6
SESN1	0	0	0	3	0	0	2	1	6
SESN2	0	0	0	3	0	0	2	1	6
SESN3	0	0	0	3	0	0	2	1	6
SETD7	0	0	0	3	0	0	2	1	6
SETDB1	0	0	0	3	0	0	2	1	6
SFN	0	0	0	3	0	0	2	1	6
SFRP1	0	0	0	3	0	0	2	1	6
SFRP2	0	0	0	3	0	0	2	1	6
SFRP4	0	0	0	3	0	0	2	1	6
SFRP5	0	0	0	3	0	0	2	1	6
SGK1	0	0	0	3	0	0	2	1	6
SHBG	0	0	0	0	0	3	2	1	6
SHC1	0	0	0	3	0	0	2	1	6
SHH	0	0	0	3	0	0	2	1	6
SIAH1	0	0	0	3	0	0	2	1	6
SIN3B	0	0	0	3	0	0	2	1	6
SIRT1	0	0	0	3	0	0	2	1	6
SKI	0	0	0	3	0	0	2	1	6
SKIL	0	0	0	3	0	0	2	1	6
SKP1	0	0	0	3	0	0	2	1	6
SKP2	0	0	0	3	0	0	2	1	6
SLC29A3	0	0	0	0	0	3	2	1	6
SMAD3	0	0	0	3	0	0	2	1	6
SMAD4	0	0	0	3	0	0	2	1	6
SMAD5	0	0	0	3	0	0	2	1	6
SMAD6	0	0	0	3	0	0	2	1	6
SMAD7	0	0	0	3	0	0	2	1	6
SMAD9	0	0	0	3	0	0	2	1	6
SMARCA2	0	0	0	3	0	0	2	1	6
SMARCA4	0	0	0	3	0	0	2	1	6
SMC1A	0	0	0	3	0	0	2	1	6
SMC3	0	0	0	3	0	0	2	1	6
SMO	0	0	0	3	0	0	2	1	6
SMURF1	0	0	0	3	0	0	2	1	6
SMURF2	0	0	0	3	0	0	2	1	6
SMYD2	0	0	0	3	0	0	2	1	6
SNAI2	0	0	0	3	0	0	2	1	6
SNCG	0	0	0	0	0	3	2	1	6
SNW1	0	0	0	3	0	0	2	1	6
SOCS1	0	0	0	3	0	0	2	1	6
SOCS3	0	0	0	3	0	0	2	1	6
SOCS5	0	0	0	3	0	0	2	1	6
SORBS1	0	0	0	3	0	0	2	1	6
SOS1	0	0	0	3	0	0	2	1	6
SOS2	0	0	0	3	0	0	2	1	6
SOSTDC1	0	0	0	3	0	0	2	1	6
SOX11	0	0	0	3	0	0	2	1	6
SOX15	0	0	0	0	0	3	2	1	6
SOX17	0	0	0	3	0	0	2	1	6
SP1	0	0	0	3	0	0	2	1	6
SP3	0	0	0	3	0	0	2	1	6
SPEN	0	0	0	3	0	0	2	1	6
SPHK1	0	0	0	3	0	0	2	1	6
SPHK2	0	0	0	3	0	0	2	1	6
SPP1	0	0	0	3	0	0	2	1	6
SPRED1	0	0	0	3	0	0	2	1	6
SPRED2	0	0	0	3	0	0	2	1	6
SPRY1	0	0	0	3	0	0	2	1	6
SPRY2	0	0	0	3	0	0	2	1	6
SPRY4	0	0	0	3	0	0	2	1	6
SPTBN1	0	0	0	3	0	0	2	1	6
SRC	0	0	0	3	0	0	2	1	6
SREBF1	0	0	0	3	0	0	2	1	6
SRF	0	0	0	3	0	0	2	1	6
SS18	0	0	0	0	0	3	2	1	6
STAG1	0	0	0	3	0	0	2	1	6
STAG2	0	0	0	3	0	0	2	1	6
STAM	0	0	0	3	0	0	2	1	6
STAT1	0	0	0	3	0	0	2	1	6
STAT2	0	0	0	3	0	0	2	1	6
STAT3	0	0	0	3	0	0	2	1	6
STAT5A	0	0	0	3	0	0	2	1	6
STAT5B	0	0	0	3	0	0	2	1	6
STAT6	0	0	0	3	0	0	2	1	6
STEAP3	0	0	0	3	0	0	2	1	6
STK11	0	0	0	3	0	0	2	1	6
STK3	0	0	0	3	0	0	2	1	6
STK4	0	0	0	3	0	0	2	1	6
STMN1	0	0	0	3	0	0	2	1	6
STOML2	4	0	0	0	0	0	2	0	6
STRAP	0	0	0	3	0	0	2	1	6
SUFU	0	0	0	3	0	0	2	1	6
TAB1	0	0	0	3	0	0	2	1	6
TAB2	0	0	0	3	0	0	2	1	6
TAF4B	0	0	0	0	0	3	2	1	6
TAOK1	0	0	0	3	0	0	2	1	6
TAP1	0	0	0	3	0	0	2	1	6
TAZ	0	0	0	3	0	0	2	1	6
TBL1XR1	0	0	0	3	0	0	2	1	6
TCF3	0	0	0	3	0	0	2	1	6
TCF7	0	0	0	3	0	0	2	1	6
TCF7L1	0	0	0	3	0	0	2	1	6
TCF7L2	0	0	0	3	0	0	2	1	6
TEAD1	0	0	0	3	0	0	2	1	6
TEAD2	0	0	0	3	0	0	2	1	6
TEAD4	0	0	0	3	0	0	2	1	6
TEK	0	0	0	3	0	0	2	1	6
TERF1	0	0	0	3	0	0	2	1	6
TERF2	0	0	0	3	0	0	2	1	6
TERF2IP	0	0	0	3	0	0	2	1	6
TERT	0	0	0	3	0	0	2	1	6
TFDP1	0	0	0	3	0	0	2	1	6
TFE3	0	0	0	3	0	0	2	1	6
TGFA	0	0	0	3	0	0	2	1	6
TGFB1	0	0	0	3	0	0	2	1	6
TGFB2	0	0	0	3	0	0	2	1	6
TGFB3	0	0	0	3	0	0	2	1	6
TGFBR1	0	0	0	3	0	0	2	1	6
TGFBR2	0	0	0	3	0	0	2	1	6
TGFBR3	0	0	0	3	0	0	2	1	6
THBS1	0	0	0	3	0	0	2	1	6
THBS2	0	0	0	3	0	0	2	1	6
TIGAR	0	0	0	3	0	0	2	1	6
TINF2	0	0	0	3	0	0	2	1	6
TJP1	0	0	0	3	0	0	2	1	6
TK1	0	0	0	3	0	0	2	1	6
TLE1	0	0	0	3	0	0	2	1	6
TMEM88	0	0	0	0	0	3	2	1	6
TMPO	0	0	0	0	0	3	2	1	6
TNF	0	0	0	3	0	0	2	1	6
TNFRSF10A	0	0	0	3	0	0	2	1	6
TNFRSF10B	0	0	0	3	0	0	2	1	6
TNFRSF10C	0	0	0	3	0	0	2	1	6
TNFRSF10D	0	0	0	3	0	0	2	1	6
TNFRSF17	4	0	0	0	0	0	2	0	6
TNFSF12	0	0	0	0	0	3	2	1	6
TNKS	0	0	0	3	0	0	2	1	6
TOPBP1	0	0	0	3	0	0	2	1	6
TP53AIP1	0	0	0	3	0	0	2	1	6
TP53BP2	0	0	0	3	0	0	2	1	6
TP53I3	0	0	0	3	0	0	2	1	6
TP53INP1	0	0	0	3	0	0	2	1	6
TP63	0	0	0	3	0	0	2	1	6
TP73	0	0	0	3	0	0	2	1	6
TPMT	0	0	0	0	0	3	2	1	6
TPO	0	0	0	3	0	0	2	1	6
TRAF2	0	0	0	3	0	0	2	1	6
TRAF6	0	0	0	3	0	0	2	1	6
TRIAP1	0	0	0	3	0	0	2	1	6
TRIM28	0	0	0	3	0	0	2	1	6
TRRAP	0	0	0	3	0	0	2	1	6
TSC2	0	0	0	3	0	0	2	1	6
TTK	0	0	0	3	0	0	2	1	6
TWIST1	0	0	0	3	0	0	2	1	6
TYK2	0	0	0	3	0	0	2	1	6
TYMS	0	0	0	3	0	0	2	1	6
ULK1	0	0	0	3	0	0	2	1	6
ULK2	0	0	0	3	0	0	2	1	6
UNC5B	0	0	0	0	0	3	2	1	6
USP7	0	0	0	3	0	0	2	1	6
VANGL1	0	0	0	3	0	0	2	1	6
VANGL2	0	0	0	3	0	0	2	1	6
VCAN	0	0	0	3	0	0	2	1	6
VDR	0	0	0	3	0	0	2	1	6
VEGFA	0	0	0	3	0	0	2	1	6
VEGFB	0	0	0	3	0	0	2	1	6
VEGFC	0	0	0	3	0	0	2	1	6
VEGFD	0	0	0	3	0	0	2	1	6
VGLL4	0	0	0	3	0	0	2	1	6
WEE1	0	0	0	3	0	0	2	1	6
WIF1	0	0	0	3	0	0	2	1	6
WNT1	0	0	0	3	0	0	2	1	6
WNT10A	0	0	0	3	0	0	2	1	6
WNT10B	0	0	0	3	0	0	2	1	6
WNT11	0	0	0	3	0	0	2	1	6
WNT2	0	0	0	3	0	0	2	1	6
WNT2B	0	0	0	3	0	0	2	1	6
WNT3	0	0	0	3	0	0	2	1	6
WNT3A	0	0	0	3	0	0	2	1	6
WNT5A	0	0	0	3	0	0	2	1	6
WNT5B	0	0	0	3	0	0	2	1	6
WNT6	0	0	0	3	0	0	2	1	6
WNT7A	0	0	0	3	0	0	2	1	6
WNT7B	0	0	0	3	0	0	2	1	6
WNT8A	0	0	0	3	0	0	2	1	6
WNT8B	0	0	0	3	0	0	2	1	6
WNT9A	0	0	0	3	0	0	2	1	6
WNT9B	0	0	0	3	0	0	2	1	6
WRAP53	0	0	0	0	0	3	2	1	6
WRN	0	0	0	3	0	0	2	1	6
WT1	0	0	0	3	0	0	2	1	6
WWC1	0	0	0	3	0	0	2	1	6
WWC2	0	0	0	3	0	0	2	1	6
WWC3	0	0	0	3	0	0	2	1	6
WWP1	0	0	0	3	0	0	2	1	6
WWTR1	0	0	0	3	0	0	2	1	6
XIAP	0	0	0	3	0	0	2	1	6
XRCC1	0	0	0	3	0	0	2	1	6
XRCC5	0	0	0	3	0	0	2	1	6
XRCC6	0	0	0	3	0	0	2	1	6
YES1	0	0	0	3	0	0	2	1	6
YWHAB	0	0	0	3	0	0	2	1	6
YWHAE	0	0	0	3	0	0	2	1	6
YWHAZ	0	0	0	3	0	0	2	1	6
YY1	0	0	0	3	0	0	2	1	6
ZBTB4	0	0	0	0	0	3	2	1	6
ZIC2	0	0	0	3	0	0	2	1	6
ZMAT3	0	0	0	3	0	0	2	1	6
ZNFX1	0	0	0	3	0	0	2	1	6
ACVR1C	0	0	0	3	0	0	2	0	5
AMOTL2	0	0	0	3	0	0	2	0	5
APTX	4	0	0	0	0	0	0	1	5
ARID3A	0	0	0	3	0	0	2	0	5
ASL	4	0	0	0	0	0	0	1	5
ATP1B2	0	0	0	0	0	3	2	0	5
BCORL1	4	0	0	0	0	0	0	1	5
BMP8A	0	0	0	3	0	0	2	0	5
CASP12	4	0	0	0	0	0	0	1	5
CDC16	0	0	0	3	0	0	2	0	5
CDH6	0	0	0	3	0	0	2	0	5
CHRDL1	0	0	0	3	0	0	2	0	5
CIR1	0	0	0	3	0	0	2	0	5
CNTFR	0	0	0	3	0	0	2	0	5
COP1	0	0	0	3	0	0	2	0	5
CPA3	4	0	0	0	0	0	0	1	5
CSH1	0	0	0	3	0	0	2	0	5
EIF4E2	0	0	0	3	0	0	2	0	5
FGF13	0	0	0	3	0	0	2	0	5
FGF14	0	0	0	3	0	0	2	0	5
FGF16	0	0	0	3	0	0	2	0	5
FGF22	0	0	0	3	0	0	2	0	5
GDF7	0	0	0	3	0	0	2	0	5
GH2	0	0	0	3	0	0	2	0	5
GNAI2	0	0	0	3	0	0	2	0	5
HSPA1L	0	0	0	3	0	0	2	0	5
IL3	0	0	0	3	0	0	2	0	5
KCNMB1	4	0	0	0	0	0	0	1	5
KCTD11	0	0	0	0	0	3	2	0	5
LEFTY1	0	0	0	3	0	0	2	0	5
LEFTY2	0	0	0	3	0	0	2	0	5
MAP2K7	0	0	0	3	0	0	2	0	5
MEF2B	0	0	0	0	0	3	2	0	5
MFNG	0	0	0	3	0	0	2	0	5
MKNK1	0	0	0	3	0	0	2	0	5
MNAT1	0	0	0	3	0	0	2	0	5
MOB1A	0	0	0	3	0	0	2	0	5
MOV10	4	0	0	0	0	0	0	1	5
NCAPD2	4	0	0	0	0	0	0	1	5
NCK2	0	0	0	3	0	0	2	0	5
NTF3	0	0	0	3	0	0	2	0	5
OTUD6A	4	0	0	0	0	0	0	1	5
PGLYRP2	4	0	0	0	0	0	0	1	5
PICALM	4	0	0	0	0	0	0	1	5
POLA1	0	0	0	3	0	0	2	0	5
POU4F2	0	0	0	3	0	0	2	0	5
PPA1	0	0	0	0	0	3	2	0	5
PPM1A	0	0	0	3	0	0	2	0	5
PPP1R15A	0	0	0	3	0	0	2	0	5
PPP2R5C	0	0	0	3	0	0	2	0	5
PPP2R5E	0	0	0	3	0	0	2	0	5
PRKCQ	0	0	0	3	0	0	2	0	5
RARG	0	0	0	3	0	0	2	0	5
RASGRF1	0	0	0	3	0	0	2	0	5
RASGRP1	0	0	0	3	0	0	2	0	5
SAMHD1	4	0	0	0	0	0	0	1	5
SOCS4	0	0	0	3	0	0	2	0	5
SOCS7	0	0	0	3	0	0	2	0	5
ST13	4	0	0	0	0	0	0	1	5
STAM2	0	0	0	3	0	0	2	0	5
SUPT3H	0	0	0	3	0	0	2	0	5
TEAD3	0	0	0	3	0	0	2	0	5
TFDP2	0	0	0	3	0	0	2	0	5
TNFRSF14	4	0	0	0	0	0	0	1	5
TNK1	0	0	0	0	0	3	2	0	5
TREX1	4	0	0	0	0	0	0	1	5
ACACA	0	0	0	3	0	0	0	1	4
ACADVL	0	0	0	0	0	3	0	1	4
ACAP1	0	0	0	0	0	3	0	1	4
ACD	0	0	0	3	0	0	0	1	4
AHI1	0	0	0	0	0	3	0	1	4
ALOX12B	0	0	0	0	0	3	0	1	4
ALOX15B	0	0	0	0	0	3	0	1	4
ALOXE3	0	0	0	0	0	3	0	1	4
ANAPC11	0	0	0	3	0	0	0	1	4
ARHGEF15	0	0	0	0	0	3	0	1	4
ARNTL	0	0	0	3	0	0	0	1	4
ARPP19	4	0	0	0	0	0	0	0	4
ARRB2	0	0	0	3	0	0	0	1	4
ATP6AP2	0	0	0	3	0	0	0	1	4
BDKRB2	0	0	0	3	0	0	0	1	4
CACNA1A	0	0	0	3	0	0	0	1	4
CACNA1C	0	0	0	3	0	0	0	1	4
CACNA1D	0	0	0	3	0	0	0	1	4
CACNA1E	0	0	0	3	0	0	0	1	4
CACNA1F	0	0	0	3	0	0	0	1	4
CACNA1H	0	0	0	3	0	0	0	1	4
CACNA1S	0	0	0	3	0	0	0	1	4
CACNA2D4	0	0	0	3	0	0	0	1	4
CACNB2	0	0	0	3	0	0	0	1	4
CAMK2A	0	0	0	3	0	0	0	1	4
CAMK2B	0	0	0	3	0	0	0	1	4
CAMKMT	0	0	0	0	0	3	0	1	4
CASP6	0	0	0	3	0	0	0	1	4
CBLB	0	0	0	3	0	0	0	1	4
CBLC	0	0	0	3	0	0	0	1	4
CCNB1IP1	4	0	0	0	0	0	0	0	4
CCNB3	0	0	0	3	0	0	0	1	4
CDH10	0	0	0	3	0	0	0	1	4
CDH7	0	0	0	3	0	0	0	1	4
CDH8	0	0	0	3	0	0	0	1	4
CDH9	0	0	0	3	0	0	0	1	4
CDK5R1	0	0	0	3	0	0	0	1	4
CES1	0	0	0	3	0	0	0	1	4
CES3	0	0	0	3	0	0	0	1	4
CES5A	0	0	0	3	0	0	0	1	4
CHD3	0	0	0	0	0	3	0	1	4
CHRD	0	0	0	3	0	0	0	1	4
CHUK	0	0	0	3	0	0	0	1	4
CIT	0	0	0	3	0	0	0	1	4
CLCF1	0	0	0	3	0	0	0	1	4
COX1	4	0	0	0	0	0	0	0	4
COX2	4	0	0	0	0	0	0	0	4
COX3	4	0	0	0	0	0	0	0	4
CPA2	4	0	0	0	0	0	0	0	4
CRLF2	0	0	0	3	0	0	0	1	4
CSF3R	0	0	0	3	0	0	0	1	4
CSNK2B	0	0	0	3	0	0	0	1	4
DCHS1	0	0	0	3	0	0	0	1	4
DLG4	0	0	0	0	0	3	0	1	4
DLG5	0	0	0	3	0	0	0	1	4
E4FL	4	0	0	0	0	0	0	0	4
EDN2	0	0	0	3	0	0	0	1	4
EIF2	4	0	0	0	0	0	0	0	4
EIF4EBP2	0	0	0	0	0	3	0	1	4
ETNK1	4	0	0	0	0	0	0	0	4
FEZF2	0	0	0	0	0	3	0	1	4
FXR2	0	0	0	0	0	3	0	1	4
FZR1	0	0	0	3	0	0	0	1	4
G6PC	0	0	0	3	0	0	0	1	4
G6PC2	0	0	0	3	0	0	0	1	4
GAA	0	0	0	3	0	0	0	1	4
GCK	0	0	0	3	0	0	0	1	4
GLUD1	0	0	0	0	0	3	0	1	4
GNAI3	0	0	0	3	0	0	0	1	4
GPRIN2	0	0	0	0	0	3	0	1	4
GUCY2D	0	0	0	0	0	3	0	1	4
GYS1	0	0	0	3	0	0	0	1	4
GYS2	0	0	0	3	0	0	0	1	4
HJV	0	0	0	3	0	0	0	1	4
HKDC1	0	0	0	0	0	3	0	1	4
HRH4	0	0	0	0	0	3	0	1	4
HSBP1	4	0	0	0	0	0	0	0	4
HSP70	4	0	0	0	0	0	0	0	4
HTT	0	0	0	3	0	0	0	1	4
IFNA1	0	0	0	3	0	0	0	1	4
IFNA2	0	0	0	3	0	0	0	1	4
IFNA4	0	0	0	3	0	0	0	1	4
IFNA5	0	0	0	3	0	0	0	1	4
IFNA6	0	0	0	3	0	0	0	1	4
IFNA8	0	0	0	3	0	0	0	1	4
IFNAR2	0	0	0	3	0	0	0	1	4
IFNGR2	0	0	0	3	0	0	0	1	4
IFNL1	0	0	0	3	0	0	0	1	4
IFNL2	0	0	0	3	0	0	0	1	4
IFNL3	0	0	0	3	0	0	0	1	4
IFNLR1	0	0	0	3	0	0	0	1	4
IKBKG	0	0	0	3	0	0	0	1	4
IL10RA	0	0	0	3	0	0	0	1	4
IL10RB	0	0	0	3	0	0	0	1	4
IL11RA	0	0	0	3	0	0	0	1	4
IL12A	0	0	0	3	0	0	0	1	4
IL12B	0	0	0	3	0	0	0	1	4
IL12RB1	0	0	0	3	0	0	0	1	4
IL13RA2	0	0	0	3	0	0	0	1	4
IL17RD	0	0	0	3	0	0	0	1	4
IL22	0	0	0	3	0	0	0	1	4
IL22RA1	0	0	0	3	0	0	0	1	4
IL23A	0	0	0	3	0	0	0	1	4
IL23R	0	0	0	3	0	0	0	1	4
IL26	0	0	0	3	0	0	0	1	4
IL2RA	0	0	0	3	0	0	0	1	4
IL2RB	0	0	0	3	0	0	0	1	4
IL3RA	0	0	0	3	0	0	0	1	4
IL4R	0	0	0	3	0	0	0	1	4
IL7R	0	0	0	3	0	0	0	1	4
INPP5D	0	0	0	3	0	0	0	1	4
IRF5	0	0	0	3	0	0	0	1	4
IRF9	0	0	0	3	0	0	0	1	4
ITCH	0	0	0	3	0	0	0	1	4
JMY	0	0	0	3	0	0	0	1	4
KIF13A	0	0	0	0	0	3	0	1	4
LDB3	0	0	0	0	0	3	0	1	4
LIPE	0	0	0	3	0	0	0	1	4
LRP4	0	0	0	0	0	3	0	1	4
MAP2K5	0	0	0	3	0	0	0	1	4
MAP3K12	0	0	0	3	0	0	0	1	4
MAP7	0	0	0	0	0	3	0	1	4
MAPKAPK3	0	0	0	3	0	0	0	1	4
MAPT	0	0	0	3	0	0	0	1	4
MARC2	4	0	0	0	0	0	0	0	4
MBD5	0	0	0	0	0	3	0	1	4
MBOAT1	0	0	0	0	0	3	0	1	4
MRAS	0	0	0	3	0	0	0	1	4
MYH10	0	0	0	0	0	3	0	1	4
NCSTN	0	0	0	3	0	0	0	1	4
ND6	4	0	0	0	0	0	0	0	4
NDEL1	0	0	0	0	0	3	0	1	4
NEK8	0	0	0	3	0	0	0	1	4
NEURL4	0	0	0	0	0	3	0	1	4
NFATC4	0	0	0	3	0	0	0	1	4
NHLRC1	0	0	0	0	0	3	0	1	4
NLGN2	0	0	0	0	0	3	0	1	4
NLRC4	0	0	0	3	0	0	0	1	4
NPHP4	0	0	0	3	0	0	0	1	4
NR1H4	0	0	0	0	0	3	0	1	4
OPN4	0	0	0	0	0	3	0	1	4
OSBPL1A	0	0	0	0	0	3	0	1	4
PABP	4	0	0	0	0	0	0	0	4
PDE3B	0	0	0	3	0	0	0	1	4
PFAS	0	0	0	0	0	3	0	1	4
PHKB	0	0	0	3	0	0	0	1	4
PHKG2	0	0	0	3	0	0	0	1	4
PI4K2A	0	0	0	3	0	0	0	1	4
PIAS4	0	0	0	3	0	0	0	1	4
PKLR	0	0	0	3	0	0	0	1	4
PLA2G10	0	0	0	3	0	0	0	1	4
PLA2G1B	0	0	0	3	0	0	0	1	4
PLA2G2D	0	0	0	3	0	0	0	1	4
PLA2G4A	0	0	0	3	0	0	0	1	4
PLA2G5	0	0	0	3	0	0	0	1	4
PLA2G6	0	0	0	3	0	0	0	1	4
PLCB4	0	0	0	3	0	0	0	1	4
PLEKHA1	0	0	0	0	3	0	0	1	4
PPARGC1A	0	0	0	3	0	0	0	1	4
PPP1CC	0	0	0	3	0	0	0	1	4
PPP1R3A	0	0	0	3	0	0	0	1	4
PPP1R3B	0	0	0	3	0	0	0	1	4
PPP2R5D	0	0	0	3	0	0	0	1	4
PPP3CB	0	0	0	3	0	0	0	1	4
PPP3R1	0	0	0	3	0	0	0	1	4
PPP3R2	0	0	0	3	0	0	0	1	4
PRDM13	4	0	0	0	0	0	0	0	4
PRICKLE2	0	0	0	3	0	0	0	1	4
PRKAA2	0	0	0	3	0	0	0	1	4
PRKACG	0	0	0	3	0	0	0	1	4
PRKAG2	0	0	0	3	0	0	0	1	4
PRKCDBP	4	0	0	0	0	0	0	0	4
PRKCG	0	0	0	3	0	0	0	1	4
PRKCH	0	0	0	3	0	0	0	1	4
PSEN2	0	0	0	3	0	0	0	1	4
PSENEN	0	0	0	3	0	0	0	1	4
PSMA8	0	0	0	0	0	3	0	1	4
PTK2B	0	0	0	3	0	0	0	1	4
PYGL	0	0	0	3	0	0	0	1	4
PYGM	0	0	0	3	0	0	0	1	4
RASA2	0	0	0	3	0	0	0	1	4
RBBP7	0	0	0	3	0	0	0	1	4
RFXANK	0	0	0	0	0	3	0	1	4
RIPK2	0	0	0	0	0	3	0	1	4
RISC	4	0	0	0	0	0	0	0	4
RIT2	0	0	0	3	0	0	0	1	4
RRAS	0	0	0	3	0	0	0	1	4
SAP30	0	0	0	3	0	0	0	1	4
SAR1A	0	0	0	0	0	3	0	1	4
SCN3B	0	0	0	3	0	0	0	1	4
SH2D1A	0	0	0	3	0	0	0	1	4
SHANK2	0	0	0	3	0	0	0	1	4
SLC25A3	0	0	0	0	0	3	0	1	4
SLC25A6	4	0	0	0	0	0	0	0	4
SPIDR	0	0	0	0	0	3	0	1	4
SSH1	0	0	0	3	0	0	0	1	4
STAT4	0	0	0	3	0	0	0	1	4
STRADA	0	0	0	3	0	0	0	1	4
SYN3	0	0	0	0	3	0	0	1	4
TAOK2	0	0	0	3	0	0	0	1	4
TBL1X	0	0	0	3	0	0	0	1	4
TCP11	0	0	0	0	3	0	0	1	4
TJP2	0	0	0	3	0	0	0	1	4
TMPRSS11A	4	0	0	0	0	0	0	0	4
TNFRSF1A	0	0	0	3	0	0	0	1	4
TNFSF13	0	0	0	0	0	3	0	1	4
TRPV1	0	0	0	3	0	0	0	1	4
TSLP	0	0	0	3	0	0	0	1	4
TYRP1	0	0	0	3	0	0	0	1	4
UBE3A	0	0	0	3	0	0	0	1	4
UCHL3	4	0	0	0	0	0	0	0	4
ULK3	0	0	0	3	0	0	0	1	4
VAMP2	0	0	0	0	0	3	0	1	4
WNT16	0	0	0	3	0	0	0	1	4
WTIP	0	0	0	3	0	0	0	1	4
YY1AP1	0	0	0	3	0	0	0	1	4
ZAP	4	0	0	0	0	0	0	0	4
A4GNT	0	0	0	0	0	0	2	1	3
AAAS	0	0	0	0	0	0	2	1	3
AANAT	0	0	0	0	0	0	2	1	3
AATF	0	0	0	0	0	0	2	1	3
AATK	0	0	0	0	0	0	2	1	3
ABCA2	0	0	0	0	0	0	2	1	3
ABCA8	0	0	0	0	0	0	2	1	3
ABCB1	0	0	0	0	0	0	2	1	3
ABCB10	0	0	0	0	0	0	2	1	3
ABCB11	0	0	0	0	0	0	2	1	3
ABCB5	0	0	0	0	0	0	2	1	3
ABCB6	0	0	0	0	0	0	2	1	3
ABCC1	0	0	0	0	0	0	2	1	3
ABCC10	0	0	0	0	0	0	2	1	3
ABCC11	0	0	0	0	0	0	2	1	3
ABCC2	0	0	0	0	0	0	2	1	3
ABCC3	0	0	0	0	0	0	2	1	3
ABCC4	0	0	0	0	0	0	2	1	3
ABCC5	0	0	0	0	0	0	2	1	3
ABCE1	0	0	0	0	0	0	2	1	3
ABCF2	0	0	0	0	0	0	2	1	3
ABCG2	0	0	0	0	0	0	2	1	3
ABHD11	0	0	0	0	0	0	2	1	3
ABI1	0	0	0	0	0	0	2	1	3
ABI3	0	0	0	0	0	0	2	1	3
ABL2	0	0	0	0	0	0	2	1	3
ACAN	0	0	0	0	0	0	2	1	3
ACCS	0	0	0	0	0	0	2	1	3
ACE	0	0	0	0	0	0	2	1	3
ACKR3	0	0	0	0	0	0	2	1	3
ACLY	0	0	0	0	0	0	2	1	3
ACO1	0	0	0	0	0	0	2	1	3
ACO2	0	0	0	0	0	0	2	1	3
ACP1	0	0	0	0	0	0	2	1	3
ACP5	0	0	0	0	0	0	2	1	3
ACPP	0	0	0	0	0	0	2	1	3
ACR	0	0	0	0	0	0	2	1	3
ACSL3	0	0	0	0	0	0	2	1	3
ACSL5	0	0	0	0	0	0	2	1	3
ACSS2	0	0	0	0	0	0	2	1	3
ACTA2	0	0	0	0	0	0	2	1	3
ACTB	0	0	0	0	0	0	2	1	3
ACTG1	0	0	0	0	0	0	2	1	3
ACTL8	0	0	0	0	0	0	2	1	3
ACTN4	0	0	0	0	0	0	2	1	3
ACTR6	0	0	0	0	0	3	0	0	3
ACVR1B	0	0	0	0	0	0	2	1	3
ACY1	0	0	0	0	0	0	2	1	3
ACYP2	0	0	0	0	0	0	2	1	3
ADAM10	0	0	0	0	0	0	2	1	3
ADAM12	0	0	0	0	0	0	2	1	3
ADAM15	0	0	0	0	0	0	2	1	3
ADAM23	0	0	0	0	0	0	2	1	3
ADAM28	0	0	0	0	0	0	2	1	3
ADAM29	0	0	0	0	0	0	2	1	3
ADAM8	0	0	0	0	0	0	2	1	3
ADAM9	0	0	0	0	0	0	2	1	3
ADAMTS1	0	0	0	0	0	0	2	1	3
ADAMTS10	0	0	0	0	0	0	2	1	3
ADAMTS12	0	0	0	0	0	0	2	1	3
ADAMTS15	0	0	0	0	0	0	2	1	3
ADAMTS18	0	0	0	0	0	0	2	1	3
ADAMTS3	0	0	0	0	0	0	2	1	3
ADAMTS4	0	0	0	0	0	0	2	1	3
ADAMTS5	0	0	0	0	0	0	2	1	3
ADAMTS9	0	0	0	0	0	0	2	1	3
ADAMTSL2	0	0	0	0	0	0	2	1	3
ADAR	0	0	0	0	0	0	2	1	3
ADGRB1	0	0	0	3	0	0	0	0	3
ADH1B	0	0	0	0	0	0	2	1	3
ADH1C	0	0	0	0	0	0	2	1	3
ADH7	0	0	0	0	0	0	2	1	3
ADHFE1	0	0	0	0	0	0	2	1	3
ADIPOQ	0	0	0	0	0	0	2	1	3
ADIPOR1	0	0	0	0	0	0	2	1	3
ADIPOR2	0	0	0	0	0	0	2	1	3
ADIRF	0	0	0	0	0	3	0	0	3
ADM	0	0	0	0	0	0	2	1	3
ADM2	0	0	0	0	0	0	2	1	3
ADO	0	0	0	0	0	0	2	1	3
ADORA1	0	0	0	0	0	0	2	1	3
ADPGK	0	0	0	0	0	0	2	1	3
ADRM1	0	0	0	0	0	0	2	1	3
AEBP1	0	0	0	0	0	0	2	1	3
AES	0	0	0	0	0	0	2	1	3
AFAP1	0	0	0	0	0	0	2	1	3
AFF4	0	0	0	0	0	0	2	1	3
AFM	0	0	0	0	0	0	2	1	3
AGA	0	0	0	0	0	0	2	1	3
AGAP2	0	0	0	0	0	0	2	1	3
AGBL2	0	0	0	0	0	0	2	1	3
AGGF1	0	0	0	0	0	0	2	1	3
AGK	0	0	0	0	0	0	2	1	3
AGO2	0	0	0	0	0	0	2	1	3
AGPS	0	0	0	0	0	0	2	1	3
AGR2	0	0	0	0	0	0	2	1	3
AGR3	0	0	0	0	0	0	2	1	3
AGRP	0	0	0	0	0	0	2	1	3
AGT	0	0	0	0	0	0	2	1	3
AGTR1	0	0	0	0	0	0	2	1	3
AGTR2	0	0	0	0	0	0	2	1	3
AHCY	0	0	0	0	0	0	2	1	3
AHDC1	0	0	0	0	0	0	2	1	3
AHNAK	0	0	0	0	0	0	2	1	3
AHNAK2	0	0	0	0	0	0	2	1	3
AHR	0	0	0	0	0	0	2	1	3
AHRR	0	0	0	0	0	0	2	1	3
AIM2	0	0	0	0	0	0	2	1	3
AIMP2	0	0	0	0	0	0	2	1	3
AIP	0	0	0	0	0	0	2	1	3
AJAP1	0	0	0	0	0	0	2	1	3
AKAP12	0	0	0	0	0	0	2	1	3
AKAP13	0	0	0	0	0	0	2	1	3
AKAP4	0	0	0	0	0	0	2	1	3
AKAP9	0	0	0	0	0	0	2	1	3
AKIP1	0	0	0	0	0	0	2	1	3
AKR1A1	0	0	0	0	0	0	2	1	3
AKR1B1	0	0	0	0	0	0	2	1	3
AKR1B10	0	0	0	0	0	0	2	1	3
AKR1C1	0	0	0	0	0	0	2	1	3
AKR1C2	0	0	0	0	0	0	2	1	3
AKR1C3	0	0	0	0	0	0	2	1	3
AKR1C4	0	0	0	0	0	0	2	1	3
AKT1S1	0	0	0	0	0	0	2	1	3
ALB	0	0	0	0	0	0	2	1	3
ALCAM	0	0	0	0	0	0	2	1	3
ALDH18A1	0	0	0	0	0	0	2	1	3
ALDH1A1	0	0	0	0	0	0	2	1	3
ALDH1A2	0	0	0	0	0	0	2	1	3
ALDH1A3	0	0	0	0	0	0	2	1	3
ALDH1B1	0	0	0	0	0	0	2	1	3
ALDH1L1	0	0	0	0	0	0	2	1	3
ALDH1L2	0	0	0	0	0	0	2	1	3
ALDH2	0	0	0	0	0	0	2	1	3
ALDH3A1	0	0	0	0	0	0	2	1	3
ALDH8A1	0	0	0	0	0	3	0	0	3
ALDOA	0	0	0	0	0	0	2	1	3
ALDOC	0	0	0	0	0	0	2	1	3
ALG3	0	0	0	0	0	0	2	1	3
ALK	0	0	0	0	0	0	2	1	3
ALKBH2	0	0	0	0	0	0	2	1	3
ALKBH3	0	0	0	0	0	0	2	1	3
ALKBH5	0	0	0	0	0	0	2	1	3
ALMS1	0	0	0	0	0	0	2	1	3
ALOX5	0	0	0	0	0	0	2	1	3
ALPL	0	0	0	0	0	0	2	1	3
ALX1	0	0	0	0	0	0	2	1	3
ALX4	0	0	0	0	0	0	2	1	3
AMACR	0	0	0	0	0	0	2	1	3
AMBN	0	0	0	0	0	0	2	1	3
AMBRA1	0	0	0	0	0	0	2	1	3
AMD1	0	0	0	0	0	0	2	1	3
AMFR	0	0	0	0	0	0	2	1	3
AMMECR1	0	0	0	0	0	0	2	1	3
AMT	0	0	0	0	0	0	2	1	3
ANAPC10	0	0	0	3	0	0	0	0	3
ANAPC13	0	0	0	3	0	0	0	0	3
ANAPC2	0	0	0	3	0	0	0	0	3
ANAPC4	0	0	0	3	0	0	0	0	3
ANAPC5	0	0	0	3	0	0	0	0	3
ANAPC7	0	0	0	3	0	0	0	0	3
ANG	0	0	0	0	0	0	2	1	3
ANGPT1	0	0	0	0	0	0	2	1	3
ANGPT2	0	0	0	0	0	0	2	1	3
ANGPTL1	0	0	0	0	0	0	2	1	3
ANGPTL2	0	0	0	0	0	0	2	1	3
ANGPTL4	0	0	0	0	0	0	2	1	3
ANGPTL6	0	0	0	0	0	0	2	1	3
ANK2	0	0	0	0	0	0	2	1	3
ANKLE1	0	0	0	0	0	0	2	1	3
ANKRD1	0	0	0	0	0	0	2	1	3
ANKRD11	0	0	0	0	0	0	2	1	3
ANKRD22	0	0	0	0	0	0	2	1	3
ANKRD26	0	0	0	0	0	0	2	1	3
ANKS1B	0	0	0	0	0	3	0	0	3
ANLN	0	0	0	0	0	0	2	1	3
ANO1	0	0	0	0	0	0	2	1	3
ANO7	0	0	0	0	0	0	2	1	3
ANTXR1	0	0	0	0	0	0	2	1	3
ANXA10	0	0	0	0	0	0	2	1	3
ANXA2	0	0	0	0	0	0	2	1	3
ANXA3	0	0	0	0	0	0	2	1	3
ANXA4	0	0	0	0	0	0	2	1	3
ANXA5	0	0	0	0	0	0	2	1	3
ANXA6	0	0	0	0	0	0	2	1	3
ANXA7	0	0	0	0	0	0	2	1	3
ANXA8	0	0	0	0	0	0	2	1	3
AOX1	0	0	0	0	0	0	2	1	3
APCS	0	0	0	0	0	0	2	1	3
APEX1	0	0	0	0	0	0	2	1	3
APH1A	0	0	0	3	0	0	0	0	3
API5	0	0	0	0	0	0	2	1	3
APLN	0	0	0	0	0	0	2	1	3
APLNR	0	0	0	0	0	0	2	1	3
APOB	0	0	0	0	0	0	2	1	3
APOBEC1	0	0	0	0	0	0	2	1	3
APOBEC3A	0	0	0	0	0	0	2	1	3
APOBEC3B	0	0	0	0	0	0	2	1	3
APOC1	0	0	0	0	0	0	2	1	3
APOD	0	0	0	0	0	0	2	1	3
APOE	0	0	0	0	0	0	2	1	3
APPBP2	0	0	0	0	0	0	2	1	3
APPL1	0	0	0	0	0	0	2	1	3
AQP1	0	0	0	0	0	0	2	1	3
AQP3	0	0	0	0	0	0	2	1	3
AQP5	0	0	0	0	0	0	2	1	3
ARC	0	0	0	0	0	0	2	1	3
AREG	0	0	0	0	0	0	2	1	3
ARF1	0	0	0	0	0	0	2	1	3
ARF6	0	0	0	0	0	0	2	1	3
ARG1	0	0	0	0	0	0	2	1	3
ARG2	0	0	0	0	0	0	2	1	3
ARHGAP1	0	0	0	0	0	0	2	1	3
ARHGAP10	0	0	0	0	0	0	2	1	3
ARHGAP11A	0	0	0	0	0	0	2	1	3
ARHGAP18	0	0	0	0	0	0	2	1	3
ARHGAP24	0	0	0	0	0	0	2	1	3
ARHGAP26	0	0	0	0	0	0	2	1	3
ARHGAP30	0	0	0	0	0	0	2	1	3
ARHGAP5	0	0	0	0	0	0	2	1	3
ARHGAP6	0	0	0	0	0	0	2	1	3
ARHGAP9	0	0	0	0	0	0	2	1	3
ARHGDIA	0	0	0	0	0	0	2	1	3
ARHGDIB	0	0	0	0	0	0	2	1	3
ARHGEF2	0	0	0	0	0	0	2	1	3
ARHGEF39	0	0	0	0	0	0	2	1	3
ARHGEF4	0	0	0	0	0	0	2	1	3
ARHGEF5	0	0	0	0	0	0	2	1	3
ARHGEF7	0	0	0	0	0	0	2	1	3
ARID1A	0	0	0	0	0	0	2	1	3
ARID1B	0	0	0	0	0	0	2	1	3
ARID2	0	0	0	0	0	0	2	1	3
ARID3B	0	0	0	0	0	0	2	1	3
ARID4A	0	0	0	0	0	0	2	1	3
ARID4B	0	0	0	0	0	0	2	1	3
ARID5B	0	0	0	0	0	0	2	1	3
ARL4C	0	0	0	0	0	0	2	1	3
ARNTL2	0	0	0	0	0	0	2	1	3
ARRDC3	0	0	0	0	0	0	2	1	3
ARSB	0	0	0	0	0	0	2	1	3
ARSE	0	0	0	0	0	0	2	1	3
ARSI	0	0	0	0	0	0	2	1	3
ASAH1	0	0	0	0	0	0	2	1	3
ASAP1	0	0	0	0	0	0	2	1	3
ASAP3	0	0	0	0	0	0	2	1	3
ASB16	0	0	0	0	0	0	2	1	3
ASCL2	0	0	0	0	0	0	2	1	3
ASGR2	0	0	0	0	0	3	0	0	3
ASH1L	0	0	0	0	0	0	2	1	3
ASH2L	0	0	0	0	0	0	2	1	3
ASNS	0	0	0	0	0	0	2	1	3
ASPH	0	0	0	0	0	0	2	1	3
ASPM	0	0	0	0	0	0	2	1	3
ASPN	0	0	0	0	0	0	2	1	3
ASPSCR1	0	0	0	0	0	0	2	1	3
ASS1	0	0	0	0	0	0	2	1	3
ASXL1	0	0	0	0	0	0	2	1	3
ASXL2	0	0	0	0	0	0	2	1	3
ATAD2	0	0	0	0	0	0	2	1	3
ATAD5	0	0	0	0	0	0	2	1	3
ATF1	0	0	0	0	0	0	2	1	3
ATF5	0	0	0	0	0	0	2	1	3
ATF6	0	0	0	0	0	0	2	1	3
ATF7IP	0	0	0	0	0	0	2	1	3
ATG10	0	0	0	0	0	0	2	1	3
ATG12	0	0	0	0	0	0	2	1	3
ATG16L2	0	0	0	0	0	0	2	1	3
ATG2B	0	0	0	0	0	0	2	1	3
ATG3	0	0	0	0	0	0	2	1	3
ATG4A	0	0	0	0	0	0	2	1	3
ATG4B	0	0	0	0	0	0	2	1	3
ATG4C	0	0	0	0	0	0	2	1	3
ATG4D	0	0	0	0	0	0	2	1	3
ATG5	0	0	0	0	0	0	2	1	3
ATG7	0	0	0	0	0	0	2	1	3
ATG9B	0	0	0	0	0	0	2	1	3
ATIC	0	0	0	0	0	0	2	1	3
ATOH1	0	0	0	0	0	0	2	1	3
ATOX1	0	0	0	0	0	0	2	1	3
ATP2A3	0	0	0	0	0	0	2	1	3
ATP4A	0	0	0	0	0	0	2	1	3
ATP4B	0	0	0	0	0	0	2	1	3
ATP6V1B1	0	0	0	0	0	0	2	1	3
ATP6V1C1	0	0	0	0	0	0	2	1	3
ATP7A	0	0	0	0	0	0	2	1	3
ATP8B1	0	0	0	0	0	0	2	1	3
ATRIP	0	0	0	0	0	0	2	1	3
ATRX	0	0	0	0	0	0	2	1	3
AURKA	0	0	0	0	0	0	2	1	3
AURKC	0	0	0	0	0	0	2	1	3
AXL	0	0	0	0	0	0	2	1	3
AZGP1	0	0	0	0	0	0	2	1	3
AZIN1	0	0	0	0	0	0	2	1	3
B2M	0	0	0	0	0	0	2	1	3
B3GALT5	0	0	0	0	0	0	2	1	3
B3GAT3	0	0	0	0	0	0	2	1	3
B3GNT3	0	0	0	0	0	0	2	1	3
B4GALT1	0	0	0	0	0	0	2	1	3
B4GALT7	0	0	0	0	0	0	2	1	3
BAALC	0	0	0	0	0	0	2	1	3
BACH1	0	0	0	0	0	0	2	1	3
BACH2	0	0	0	0	0	0	2	1	3
BAG1	0	0	0	0	0	0	2	1	3
BAG3	0	0	0	0	0	0	2	1	3
BAG4	0	0	0	0	0	0	2	1	3
BAGE	0	0	0	0	0	0	2	1	3
BAIAP2L1	0	0	0	0	0	0	2	1	3
BAIAP2L2	0	0	0	0	0	0	2	1	3
BAP1	0	0	0	0	0	0	2	1	3
BARD1	0	0	0	0	0	0	2	1	3
BARX1	0	0	0	0	0	0	2	1	3
BARX2	0	0	0	0	0	0	2	1	3
BASP1	0	0	0	0	0	0	2	1	3
BATF	0	0	0	0	0	0	2	1	3
BATF2	0	0	0	0	0	0	2	1	3
BATF3	0	0	0	0	0	0	2	1	3
BAZ2A	0	0	0	0	0	0	2	1	3
BBOX1	0	0	0	0	0	0	2	1	3
BBX	0	0	0	0	0	0	2	1	3
BCAM	0	0	0	0	0	0	2	1	3
BCAN	0	0	0	0	0	0	2	1	3
BCAP31	0	0	0	0	0	0	2	1	3
BCAR1	0	0	0	0	0	0	2	1	3
BCAR3	0	0	0	0	0	0	2	1	3
BCAS1	0	0	0	0	0	0	2	1	3
BCAS2	0	0	0	0	0	0	2	1	3
BCAS3	0	0	0	0	0	0	2	1	3
BCAS4	0	0	0	0	0	0	2	1	3
BCAT1	0	0	0	0	0	0	2	1	3
BCCIP	0	0	0	0	0	0	2	1	3
BCDIN3D	0	0	0	0	0	0	2	1	3
BCL10	0	0	0	0	0	0	2	1	3
BCL11A	0	0	0	0	0	0	2	1	3
BCL11B	0	0	0	0	0	0	2	1	3
BCL2L10	0	0	0	0	0	0	2	1	3
BCL2L11	0	0	0	0	0	0	2	1	3
BCL2L12	0	0	0	0	0	0	2	1	3
BCL3	0	0	0	0	0	0	2	1	3
BCL9	0	0	0	0	0	0	2	1	3
BCL9L	0	0	0	0	0	0	2	1	3
BCOR	0	0	0	0	0	0	2	1	3
BCR	0	0	0	0	0	0	2	1	3
BCS1L	0	0	0	0	0	0	2	1	3
BECN1	0	0	0	0	0	0	2	1	3
BEX1	0	0	0	0	0	0	2	1	3
BEX2	0	0	0	0	0	0	2	1	3
BEX4	0	0	0	0	0	0	2	1	3
BGN	0	0	0	0	0	0	2	1	3
BIK	0	0	0	0	0	0	2	1	3
BIN1	0	0	0	0	0	0	2	1	3
BIRC2	0	0	0	0	0	0	2	1	3
BIRC3	0	0	0	0	0	0	2	1	3
BIRC5	0	0	0	0	0	0	2	1	3
BIRC6	0	0	0	0	0	0	2	1	3
BIRC7	0	0	0	0	0	0	2	1	3
BLCAP	0	0	0	0	0	0	2	1	3
BLID	0	0	0	0	0	0	2	1	3
BMF	0	0	0	0	0	0	2	1	3
BMI1	0	0	0	0	0	0	2	1	3
BMP1	0	0	0	0	0	0	2	1	3
BMP10	0	0	0	0	0	0	2	1	3
BMP15	0	0	0	0	0	0	2	1	3
BMP3	0	0	0	0	0	0	2	1	3
BMPER	0	0	0	0	0	0	2	1	3
BMX	0	0	0	0	0	0	2	1	3
BNC1	0	0	0	0	0	0	2	1	3
BNC2	0	0	0	0	0	0	2	1	3
BNIP3	0	0	0	0	0	0	2	1	3
BOK	0	0	0	0	0	0	2	1	3
BOLL	0	0	0	0	0	0	2	1	3
BORCS6	0	0	0	0	0	3	0	0	3
BPI	0	0	0	0	0	0	2	1	3
BPTF	0	0	0	0	0	0	2	1	3
BRCA2	0	0	0	0	0	0	2	1	3
BRD2	0	0	0	0	0	0	2	1	3
BRD3	0	0	0	0	0	0	2	1	3
BRD4	0	0	0	0	0	0	2	1	3
BRD7	0	0	0	0	0	0	2	1	3
BRD9	0	0	0	0	0	0	2	1	3
BRDT	0	0	0	0	0	0	2	1	3
BRF1	0	0	0	0	0	0	2	1	3
BRF2	0	0	0	0	0	0	2	1	3
BRIP1	0	0	0	0	0	0	2	1	3
BRMS1	0	0	0	0	0	0	2	1	3
BRMS1L	0	0	0	0	0	0	2	1	3
BRSK1	0	0	0	0	0	0	2	1	3
BSG	0	0	0	0	0	0	2	1	3
BST2	0	0	0	0	0	0	2	1	3
BTBD7	0	0	0	0	0	0	2	1	3
BTC	0	0	0	0	0	0	2	1	3
BTF3	0	0	0	0	0	0	2	1	3
BTG3	0	0	0	0	0	0	2	1	3
BTK	0	0	0	0	0	0	2	1	3
BTLA	0	0	0	0	0	0	2	1	3
BVES	0	0	0	0	0	0	2	1	3
C11H17orf49	0	0	0	0	0	3	0	0	3
C11H17orf74	0	0	0	0	0	3	0	0	3
C19H3orf14	0	0	0	0	0	3	0	0	3
C1GALT1	0	0	0	0	0	0	2	1	3
C1QBP	0	0	0	0	0	0	2	1	3
C1R	0	0	0	0	0	0	2	1	3
C1S	0	0	0	0	0	0	2	1	3
C2	0	0	0	0	0	0	2	1	3
C25H10orf35	0	0	0	0	0	3	0	0	3
C2orf40	0	0	0	0	0	0	2	1	3
C3	0	0	0	0	0	0	2	1	3
C6	0	0	0	0	0	0	2	1	3
C9	0	0	0	0	0	0	2	1	3
CA10	0	0	0	0	0	0	2	1	3
CA11	0	0	0	0	0	0	2	1	3
CA12	0	0	0	0	0	0	2	1	3
CA2	0	0	0	0	0	0	2	1	3
CA3	0	0	0	0	0	0	2	1	3
CA4	0	0	0	0	0	0	2	1	3
CA9	0	0	0	0	0	0	2	1	3
CAB39L	0	0	0	3	0	0	0	0	3
CABYR	0	0	0	0	0	0	2	1	3
CACNA1B	0	0	0	3	0	0	0	0	3
CACNA1I	0	0	0	3	0	0	0	0	3
CACNA2D1	0	0	0	3	0	0	0	0	3
CACNA2D3	0	0	0	3	0	0	0	0	3
CACNB1	0	0	0	3	0	0	0	0	3
CACNB3	0	0	0	3	0	0	0	0	3
CACNB4	0	0	0	3	0	0	0	0	3
CACNG1	0	0	0	3	0	0	0	0	3
CACNG2	0	0	0	3	0	0	0	0	3
CACNG3	0	0	0	3	0	0	0	0	3
CACNG4	0	0	0	3	0	0	0	0	3
CACNG5	0	0	0	3	0	0	0	0	3
CACNG6	0	0	0	3	0	0	0	0	3
CACNG7	0	0	0	3	0	0	0	0	3
CACNG8	0	0	0	3	0	0	0	0	3
CAD	0	0	0	0	0	0	2	1	3
CADM1	0	0	0	0	0	0	2	1	3
CADPS	0	0	0	0	0	3	0	0	3
CALCA	0	0	0	0	0	0	2	1	3
CALD1	0	0	0	0	0	0	2	1	3
CALM2	0	0	0	3	0	0	0	0	3
CALM3	0	0	0	3	0	0	0	0	3
CALML5	0	0	0	3	0	0	0	0	3
CALML6	0	0	0	3	0	0	0	0	3
CALR	0	0	0	0	0	0	2	1	3
CALU	0	0	0	0	0	0	2	1	3
CAMK2D	0	0	0	3	0	0	0	0	3
CAMK2G	0	0	0	3	0	0	0	0	3
CAMK2N1	0	0	0	0	0	0	2	1	3
CAMKK2	0	0	0	0	0	0	2	1	3
CAMP	0	0	0	0	0	0	2	1	3
CAMTA1	0	0	0	0	0	0	2	1	3
CANT1	0	0	0	0	0	0	2	1	3
CAP1	0	0	0	0	0	0	2	1	3
CAPG	0	0	0	0	0	0	2	1	3
CAPN1	0	0	0	0	0	0	2	1	3
CAPN2	0	0	0	0	0	0	2	1	3
CAPS	0	0	0	0	0	0	2	1	3
CARD11	0	0	0	0	0	0	2	1	3
CARF	0	0	0	0	0	0	2	1	3
CARS	0	0	0	0	0	0	2	1	3
CASP14	0	0	0	0	0	0	2	1	3
CASP2	0	0	0	0	0	0	2	1	3
CASP4	0	0	0	0	0	0	2	1	3
CASR	0	0	0	0	0	0	2	1	3
CAST	0	0	0	0	0	0	2	1	3
CBFA2T3	0	0	0	0	0	0	2	1	3
CBFB	0	0	0	0	0	0	2	1	3
CBR1	0	0	0	0	0	0	2	1	3
CBR3	0	0	0	0	0	0	2	1	3
CBS	0	0	0	0	0	0	2	1	3
CBX2	0	0	0	0	0	0	2	1	3
CBX3	0	0	0	0	0	0	2	1	3
CBX4	0	0	0	0	0	0	2	1	3
CBX6	0	0	0	0	0	0	2	1	3
CBX7	0	0	0	0	0	0	2	1	3
CBX8	0	0	0	0	0	0	2	1	3
CCAR1	0	0	0	0	0	0	2	1	3
CCAR2	0	0	0	0	0	0	2	1	3
CCBE1	0	0	0	0	0	0	2	1	3
CCDC170	0	0	0	0	0	0	2	1	3
CCDC181	0	0	0	0	0	0	2	1	3
CCDC34	0	0	0	0	0	0	2	1	3
CCDC42	0	0	0	0	0	3	0	0	3
CCDC6	0	0	0	0	0	0	2	1	3
CCDC66	0	0	0	0	0	0	2	1	3
CCDC8	0	0	0	0	0	0	2	1	3
CCDC80	0	0	0	0	0	0	2	1	3
CCDC88A	0	0	0	0	0	0	2	1	3
CCK	0	0	0	0	0	0	2	1	3
CCL1	0	0	0	0	0	0	2	1	3
CCL11	0	0	0	0	0	0	2	1	3
CCL13	0	0	0	0	0	0	2	1	3
CCL14	0	0	0	0	0	0	2	1	3
CCL15	0	0	0	0	0	0	2	1	3
CCL17	0	0	0	0	0	0	2	1	3
CCL18	0	0	0	0	0	0	2	1	3
CCL19	0	0	0	0	0	0	2	1	3
CCL2	0	0	0	0	0	0	2	1	3
CCL20	0	0	0	0	0	0	2	1	3
CCL21	0	0	0	0	0	0	2	1	3
CCL22	0	0	0	0	0	0	2	1	3
CCL25	0	0	0	0	0	0	2	1	3
CCL27	0	0	0	0	0	0	2	1	3
CCL28	0	0	0	0	0	0	2	1	3
CCL3	0	0	0	0	0	0	2	1	3
CCL4	0	0	0	0	0	0	2	1	3
CCL5	0	0	0	0	0	0	2	1	3
CCL7	0	0	0	0	0	0	2	1	3
CCL8	0	0	0	0	0	0	2	1	3
CCN1	0	0	0	0	0	0	2	1	3
CCN3	0	0	0	0	0	0	2	1	3
CCN4	0	0	0	0	0	0	2	1	3
CCN5	0	0	0	0	0	0	2	1	3
CCN6	0	0	0	0	0	0	2	1	3
CCNJ	0	0	0	0	0	0	2	1	3
CCNK	0	0	0	3	0	0	0	0	3
CCR1	0	0	0	0	0	0	2	1	3
CCR2	0	0	0	0	0	0	2	1	3
CCR4	0	0	0	0	0	0	2	1	3
CCR6	0	0	0	0	0	0	2	1	3
CCR7	0	0	0	0	0	0	2	1	3
CCS	0	0	0	0	0	0	2	1	3
CCT2	0	0	0	0	0	0	2	1	3
CCT3	0	0	0	0	0	0	2	1	3
CD109	0	0	0	0	0	0	2	1	3
CD151	0	0	0	0	0	0	2	1	3
CD160	0	0	0	0	0	0	2	1	3
CD163	0	0	0	0	0	0	2	1	3
CD164	0	0	0	0	0	0	2	1	3
CD19	0	0	0	0	0	0	2	1	3
CD1A	0	0	0	0	0	0	2	1	3
CD1D	0	0	0	0	0	0	2	1	3
CD2	0	0	0	0	0	0	2	1	3
CD200	0	0	0	0	0	0	2	1	3
CD22	0	0	0	0	0	0	2	1	3
CD226	0	0	0	0	0	0	2	1	3
CD24	0	0	0	0	0	0	2	1	3
CD248	0	0	0	0	0	0	2	1	3
CD276	0	0	0	0	0	0	2	1	3
CD28	0	0	0	0	0	0	2	1	3
CD2AP	0	0	0	0	0	0	2	1	3
CD33	0	0	0	0	0	0	2	1	3
CD34	0	0	0	0	0	0	2	1	3
CD36	0	0	0	0	0	0	2	1	3
CD37	0	0	0	0	0	0	2	1	3
CD38	0	0	0	0	0	0	2	1	3
CD3D	0	0	0	0	0	0	2	1	3
CD3EAP	0	0	0	0	0	0	2	1	3
CD40	0	0	0	0	0	0	2	1	3
CD44	0	0	0	0	0	0	2	1	3
CD46	0	0	0	0	0	0	2	1	3
CD47	0	0	0	0	0	0	2	1	3
CD5	0	0	0	0	0	0	2	1	3
CD52	0	0	0	0	0	0	2	1	3
CD55	0	0	0	0	0	0	2	1	3
CD58	0	0	0	0	0	0	2	1	3
CD59	0	0	0	0	0	0	2	1	3
CD63	0	0	0	0	0	0	2	1	3
CD69	0	0	0	0	0	0	2	1	3
CD7	0	0	0	0	0	0	2	1	3
CD70	0	0	0	0	0	0	2	1	3
CD74	0	0	0	0	0	0	2	1	3
CD79A	0	0	0	0	0	0	2	1	3
CD79B	0	0	0	0	0	0	2	1	3
CD80	0	0	0	0	0	0	2	1	3
CD81	0	0	0	0	0	0	2	1	3
CD83	0	0	0	0	0	0	2	1	3
CD86	0	0	0	0	0	0	2	1	3
CD8A	0	0	0	0	0	0	2	1	3
CD9	0	0	0	0	0	0	2	1	3
CD96	0	0	0	0	0	0	2	1	3
CD99	0	0	0	0	0	0	2	1	3
CDA	0	0	0	0	0	0	2	1	3
CDC14A	0	0	0	3	0	0	0	0	3
CDC14B	0	0	0	3	0	0	0	0	3
CDC23	0	0	0	3	0	0	0	0	3
CDC26	0	0	0	3	0	0	0	0	3
CDC37	0	0	0	0	0	0	2	1	3
CDC5L	0	0	0	0	0	0	2	1	3
CDC73	0	0	0	0	0	0	2	1	3
CDCA2	0	0	0	0	0	0	2	1	3
CDCA3	0	0	0	0	0	0	2	1	3
CDCA4	0	0	0	0	0	0	2	1	3
CDCA5	0	0	0	0	0	0	2	1	3
CDCA7	0	0	0	0	0	0	2	1	3
CDCA8	0	0	0	0	0	0	2	1	3
CDCP1	0	0	0	0	0	0	2	1	3
CDH12	0	0	0	3	0	0	0	0	3
CDH15	0	0	0	3	0	0	0	0	3
CDH16	0	0	0	3	0	0	0	0	3
CDH19	0	0	0	3	0	0	0	0	3
CDH20	0	0	0	3	0	0	0	0	3
CDH24	0	0	0	3	0	0	0	0	3
CDK10	0	0	0	0	0	0	2	1	3
CDK12	0	0	0	0	0	0	2	1	3
CDK13	0	0	0	0	0	0	2	1	3
CDK14	0	0	0	0	0	0	2	1	3
CDK19	0	0	0	0	0	0	2	1	3
CDK2AP1	0	0	0	0	0	0	2	1	3
CDK3	0	0	0	0	0	0	2	1	3
CDK5RAP2	0	0	0	0	0	0	2	1	3
CDK5RAP3	0	0	0	0	0	0	2	1	3
CDK8	0	0	0	0	0	0	2	1	3
CDK9	0	0	0	0	0	0	2	1	3
CDKL1	0	0	0	0	0	0	2	1	3
CDKL2	0	0	0	0	0	0	2	1	3
CDKN3	0	0	0	0	0	0	2	1	3
CDO1	0	0	0	0	0	0	2	1	3
CDR1	0	0	0	0	0	0	2	1	3
CDT1	0	0	0	0	0	0	2	1	3
CDX1	0	0	0	0	0	0	2	1	3
CDX2	0	0	0	0	0	0	2	1	3
CEACAM1	0	0	0	0	0	0	2	1	3
CEACAM19	0	0	0	0	0	0	2	1	3
CEACAM5	0	0	0	0	0	0	2	1	3
CEACAM6	0	0	0	0	0	0	2	1	3
CEACAM7	0	0	0	0	0	0	2	1	3
CEBPB	0	0	0	0	0	0	2	1	3
CEBPD	0	0	0	0	0	0	2	1	3
CEBPZ	0	0	0	3	0	0	0	0	3
CEL	0	0	0	0	0	0	2	1	3
CELF2	0	0	0	0	0	0	2	1	3
CEMIP	0	0	0	0	0	0	2	1	3
CENPA	0	0	0	0	0	0	2	1	3
CENPE	0	0	0	0	0	0	2	1	3
CENPF	0	0	0	0	0	0	2	1	3
CENPH	0	0	0	0	0	0	2	1	3
CENPJ	0	0	0	0	0	0	2	1	3
CENPM	0	0	0	0	0	0	2	1	3
CENPU	0	0	0	0	0	0	2	1	3
CEP152	0	0	0	0	0	0	2	1	3
CEP55	0	0	0	0	0	0	2	1	3
CEP57	0	0	0	0	0	0	2	1	3
CEP72	0	0	0	0	0	0	2	1	3
CERK	0	0	0	0	0	0	2	1	3
CERS6	0	0	0	0	0	0	2	1	3
CES4A	0	0	0	3	0	0	0	0	3
CETP	0	0	0	0	0	0	2	1	3
CFB	0	0	0	0	0	0	2	1	3
CFL1	0	0	0	0	0	0	2	1	3
CFLAR	0	0	0	0	0	0	2	1	3
CGA	0	0	0	0	0	0	2	1	3
CGAS	0	0	0	0	0	0	2	1	3
CGGBP1	0	0	0	0	0	0	2	1	3
CHAC1	0	0	0	0	0	0	2	1	3
CHAF1A	0	0	0	0	0	0	2	1	3
CHAF1B	0	0	0	0	0	0	2	1	3
CHAT	0	0	0	0	0	0	2	1	3
CHD1	0	0	0	0	0	0	2	1	3
CHD1L	0	0	0	0	0	0	2	1	3
CHD4	0	0	0	0	0	0	2	1	3
CHD5	0	0	0	0	0	0	2	1	3
CHFR	0	0	0	0	0	0	2	1	3
CHGA	0	0	0	0	0	0	2	1	3
CHI3L1	0	0	0	0	0	0	2	1	3
CHIA	0	0	0	0	0	0	2	1	3
CHKA	0	0	0	0	0	0	2	1	3
CHL1	0	0	0	0	0	0	2	1	3
CHM	0	0	0	0	0	0	2	1	3
CHMP4C	0	0	0	0	0	0	2	1	3
CHP1	0	0	0	3	0	0	0	0	3
CHP2	0	0	0	3	0	0	0	0	3
CHRM3	0	0	0	0	0	0	2	1	3
CHRNA3	0	0	0	0	0	0	2	1	3
CHRNA5	0	0	0	0	0	0	2	1	3
CHRNB1	0	0	0	0	0	3	0	0	3
CHRNB4	0	0	0	0	0	0	2	1	3
CHST15	0	0	0	0	0	0	2	1	3
CHST3	0	0	0	0	0	0	2	1	3
CHSY1	0	0	0	0	0	0	2	1	3
CIAPIN1	0	0	0	0	0	0	2	1	3
CIB1	0	0	0	0	0	0	2	1	3
CIC	0	0	0	0	0	0	2	1	3
CIDEC	0	0	0	0	0	0	2	1	3
CIITA	0	0	0	0	0	0	2	1	3
CIP2A	0	0	0	0	0	0	2	1	3
CISD2	0	0	0	0	0	0	2	1	3
CITED1	0	0	0	0	0	0	2	1	3
CIZ1	0	0	0	0	0	0	2	1	3
CKAP2	0	0	0	0	0	0	2	1	3
CKAP2L	0	0	0	0	0	0	2	1	3
CKAP4	0	0	0	0	0	0	2	1	3
CKB	0	0	0	0	0	0	2	1	3
CKLF	0	0	0	0	0	0	2	1	3
CKS1B	0	0	0	0	0	0	2	1	3
CKS2	0	0	0	0	0	0	2	1	3
CLASP2	0	0	0	0	0	0	2	1	3
CLCA2	0	0	0	0	0	0	2	1	3
CLCA4	0	0	0	0	0	0	2	1	3
CLDN1	0	0	0	0	0	0	2	1	3
CLDN10	0	0	0	0	0	0	2	1	3
CLDN11	0	0	0	0	0	0	2	1	3
CLDN18	0	0	0	0	0	0	2	1	3
CLDN2	0	0	0	0	0	0	2	1	3
CLDN3	0	0	0	0	0	0	2	1	3
CLDN4	0	0	0	0	0	0	2	1	3
CLDN5	0	0	0	0	0	0	2	1	3
CLDN6	0	0	0	0	0	0	2	1	3
[truncated: 6,656 more rows]

## Sheet: S7. Differential copy number ge
Supplementary Table S7. Differential copy number genes of potential interest
This table lists genes that have an at least two-fold difference in copy number between blue whale and vaquita and are linked to body size, development, longevity, and susceptibility to cancer
Columns B-E contain gene copy numbers in blue whale, vaquita, bottlenose dolphin, and cattle
Columns F-M contain evidence scores reflecting perceived relevance on various sources of evidence
The last column contains the summary evidence score for each gene
Gene	BlueWhale	Vaquita	Dolphin	Cattle	whales_lit	Ostrander_dogs	curated_dwarfism	developmental	Bouwman_cattle	Kominakis_sheep	KinderMiner	SKiM	score
FGF11	2	4	5	1	0	0	0	3	0	3	2	0	8
EEF1A1	1	2	1	1	4	0	0	0	0	0	2	1	7
HSPD1	3	1	2	1	4	0	0	0	0	0	2	1	7
NOX5	11	1	1	1	4	0	0	0	0	0	2	1	7
TPM3	2	1	1	5	4	0	0	0	0	0	2	1	7
DHFR	5	1	1	1	0	0	0	3	0	0	2	1	6
DUSP3	2	1	1	1	0	0	0	3	0	0	2	1	6
EIF4B	2	1	2	1	0	0	0	3	0	0	2	1	6
EIF4E	2	1	1	1	0	0	0	3	0	0	2	1	6
FZD5	17	1	1	1	0	0	0	3	0	0	2	1	6
HSPA1A	4	2	2	1	0	0	0	3	0	0	2	1	6
HSPA8	5	2	5	1	0	0	0	3	0	0	2	1	6
MAX	2	1	1	1	0	0	0	3	0	0	2	1	6
NCAM1	15	1	1	1	0	0	0	3	0	0	2	1	6
PPP2CB	3	1	2	1	0	0	0	3	0	0	2	1	6
PYCARD	1	2	1	1	0	0	0	3	0	0	2	1	6
RBPJ	2	1	1	1	0	0	0	3	0	0	2	1	6
RPL5	3	1	1	5	0	0	0	3	0	0	2	1	6
RPS6	4	1	1	1	0	0	0	3	0	0	2	1	6
SKIL	2	1	1	1	0	0	0	3	0	0	2	1	6
SNW1	1	2	2	1	0	0	0	3	0	0	2	1	6
TEAD2	2	1	1	1	0	0	0	3	0	0	2	1	6
TP53I3	2	1	1	1	0	0	0	3	0	0	2	1	6
XRCC1	2	1	1	1	0	0	0	3	0	0	2	1	6
YWHAZ	1	2	2	1	0	0	0	3	0	0	2	1	6
KCNMB1	12	1	1	1	4	0	0	0	0	0	0	1	5
ST13	5	2	2	1	4	0	0	0	0	0	0	1	5
ATP6AP2	2	1	1	1	0	0	0	3	0	0	0	1	4
GLUD1	2	1	1	1	0	0	0	0	0	3	0	1	4
IFNL2	2	1	2	1	0	0	0	3	0	0	0	1	4
NLGN2	1	5	6	1	0	0	0	0	0	3	0	1	4
RIPK2	1	4	7	1	0	0	0	0	0	3	0	1	4
SLC25A3	3	1	1	1	0	0	0	0	0	3	0	1	4
SPIDR	1	2	1	1	0	0	0	0	0	3	0	1	4
AKAP13	1	2	1	1	0	0	0	0	0	0	2	1	3
ALMS1	7	1	1	1	0	0	0	0	0	0	2	1	3
AMD1	8	2	5	1	0	0	0	0	0	0	2	1	3
ANXA2	3	1	1	1	0	0	0	0	0	0	2	1	3
AOX1	5	1	1	1	0	0	0	0	0	0	2	1	3
B2M	2	1	2	1	0	0	0	0	0	0	2	1	3
B3GALT5	3	1	1	1	0	0	0	0	0	0	2	1	3
BRF1	1	2	1	1	0	0	0	0	0	0	2	1	3
CALM2	1	4	1	2	0	0	0	3	0	0	0	0	3
CBX3	2	1	1	2	0	0	0	0	0	0	2	1	3
CCL13	1	2	2	1	0	0	0	0	0	0	2	1	3
CCL8	1	2	1	1	0	0	0	0	0	0	2	1	3
CYP4B1	2	1	1	1	0	0	0	0	0	0	2	1	3
DNMT1	46	1	1	1	0	0	0	0	0	0	2	1	3
DOT1L	3	1	1	1	0	0	0	0	0	0	2	1	3
DPYS	10	1	1	1	0	0	0	0	0	0	2	1	3
EMD	1	2	1	1	0	0	0	0	0	0	2	1	3
ENAH	2	1	1	1	0	0	0	0	0	0	2	1	3
FOLH1	1	4	4	1	0	0	0	0	0	0	2	1	3
FTH1	3	6	5	5	0	0	0	0	0	0	2	1	3
HBD	2	1	1	1	0	0	0	0	0	0	2	1	3
HNRNPH1	1	2	2	1	0	0	0	0	0	0	2	1	3
IQCJ-SCHIP1	1	2	1	1	0	0	0	3	0	0	0	0	3
KHDRBS3	2	1	1	1	0	0	0	0	0	0	2	1	3
KRT6A	1	2	2	4	0	0	0	0	0	0	2	1	3
LY6E	1	2	1	1	0	0	0	0	0	0	2	1	3
MAPK6	2	1	1	1	0	0	0	0	0	0	2	1	3
MEST	1	3	3	1	0	0	0	0	0	0	2	1	3
MICA	3	1	1	3	0	0	0	0	0	0	2	1	3
MT1A	53	7	1	1	0	0	0	0	0	0	2	1	3
MT2A	1	3	1	1	0	0	0	0	0	0	2	1	3
MTUS1	1	2	1	1	0	0	0	0	0	0	2	1	3
MUC13	1	4	3	1	0	0	0	0	0	0	2	1	3
NANOGP8	1	2	1	1	0	0	0	0	0	0	2	1	3
NAT2	3	1	1	1	0	0	0	0	0	0	2	1	3
NCBP2	3	1	2	1	0	0	0	0	0	0	2	1	3
NSD1	1	2	2	1	0	0	0	0	0	0	2	1	3
PARD6B	2	1	1	1	0	0	0	0	0	0	2	1	3
PRAME	1	5	1	1	0	0	0	0	0	0	2	1	3
PRDX1	6	2	5	1	0	0	0	0	0	0	2	1	3
RBM4	2	1	1	1	0	0	0	0	0	0	2	1	3
RDM1	25	6	10	1	0	0	0	0	0	0	2	1	3
RPE	2	1	1	1	0	0	0	0	0	0	2	1	3
RPLP0	4	1	1	1	0	0	0	0	0	0	2	1	3
RPS2	6	1	1	1	0	0	0	0	0	0	2	1	3
SAA1	1	3	1	1	0	0	0	0	0	0	2	1	3
SERPINA3	1	2	2	2	0	0	0	0	0	0	2	1	3
SERPINB3	7	1	1	7	0	0	0	0	0	0	2	1	3
SETD2	1	5	3	1	0	0	0	0	0	0	2	1	3
SMARCD1	1	2	1	1	0	0	0	0	0	0	2	1	3
SNRPN	1	2	2	1	0	0	0	0	0	0	2	1	3
SPEM1	1	2	2	1	0	0	0	0	0	3	0	0	3
SUMO1	4	1	2	1	0	0	0	0	0	0	2	1	3
TKTL1	2	1	1	1	0	0	0	0	0	0	2	1	3
TPT1	4	1	1	1	0	0	0	0	0	0	2	1	3
UBE2D3	2	1	1	4	0	0	0	0	0	0	2	1	3
USP1	2	1	1	1	0	0	0	0	0	0	2	1	3
WTAP	1	2	4	1	0	0	0	0	0	0	2	1	3
YEATS4	2	1	1	1	0	0	0	0	0	0	2	1	3
ZBTB10	1	2	1	1	0	0	0	0	0	0	2	1	3
BZW1	1	2	2	1	0	0	0	0	0	0	2	0	2
GDI2	1	3	1	1	0	0	0	0	0	0	2	0	2
MAGED4B	1	2	2	3	0	0	0	0	0	0	2	0	2
MYH8	6	1	1	1	0	0	0	0	0	0	2	0	2
NAA50	4	1	1	1	0	0	0	0	0	0	2	0	2
NUDT6	1	2	1	1	0	0	0	0	0	0	2	0	2
SCD5	4	1	1	1	0	0	0	0	0	0	2	0	2
ATP6V1B2	10	1	1	1	0	0	0	0	0	0	0	1	1
BANF1	4	1	1	1	0	0	0	0	0	0	0	1	1
CHRNA6	4	1	1	1	0	0	0	0	0	0	0	1	1
CHRNB3	4	1	1	1	0	0	0	0	0	0	0	1	1
CRYGA	2	1	1	1	0	0	0	0	0	0	0	1	1
DNAJC19	1	2	1	1	0	0	0	0	0	0	0	1	1
EFL1	3	1	1	1	0	0	0	0	0	0	0	1	1
ERC1	3	1	1	1	0	0	0	0	0	0	0	1	1
FCGR2A	2	1	1	1	0	0	0	0	0	0	0	1	1
GRK3	2	1	1	1	0	0	0	0	0	0	0	1	1
HBB	1	2	2	2	0	0	0	0	0	0	0	1	1
IFITM2	2	1	1	1	0	0	0	0	0	0	0	1	1
KLF13	2	1	1	1	0	0	0	0	0	0	0	1	1
MATR3	3	1	1	1	0	0	0	0	0	0	0	1	1
MBTPS1	3	1	1	1	0	0	0	0	0	0	0	1	1
MFF	2	1	1	1	0	0	0	0	0	0	0	1	1
MOCS2	2	1	1	1	0	0	0	0	0	0	0	1	1
NPC2	2	1	1	1	0	0	0	0	0	0	0	1	1
PCLO	4	2	2	1	0	0	0	0	0	0	0	1	1
PEX12	1	6	5	1	0	0	0	0	0	0	0	1	1
PHOSPHO1	1	3	3	1	0	0	0	0	0	0	0	1	1
RBM7	3	1	3	1	0	0	0	0	0	0	0	1	1
REG3G	1	2	1	1	0	0	0	0	0	0	0	1	1
SAA2	2	1	1	1	0	0	0	0	0	0	0	1	1
SEC31A	4	1	1	1	0	0	0	0	0	0	0	1	1
SLC6A8	2	7	3	1	0	0	0	0	0	0	0	1	1
STX17	4	1	1	1	0	0	0	0	0	0	0	1	1
TPRKB	4	1	1	1	0	0	0	0	0	0	0	1	1
TSEN15	2	1	1	1	0	0	0	0	0	0	0	1	1
UBA5	2	1	1	1	0	0	0	0	0	0	0	1	1
UBB	1	2	1	1	0	0	0	0	0	0	0	1	1
ZC4H2	1	2	2	1	0	0	0	0	0	0	0	1	1
